# Supplementary material for: Poly[tris­(μ-benzene-1,4-dicarboxylato)bis­(dipyrido[3,2-a:2′,3′-c]phenazine)trimanganese(II)]
Source: Acta Crystallogr Sect E Struct Rep Online. 2008 Jul 5;64(Pt 8):m995. doi: 10.1107/S1600536808019752 (PMC2961921; doi:10.1107/S1600536808019752)
Supplement: Supplementary file 1 [file e-64-0m995-sup1.cif]

##############################################################################
###                                                                        ###
###        Electronic paper (Acta Crystallographica Section E)             ###
###                                                                        ###
##############################################################################
#                                                                            #
# This CIF contains the data in a paper accepted for publication in Acta     #
# Crystallographica Section E. It conforms to the requirements of Notes      #
# for Authors for Section E, and has been peer reviewed under the auspices   #
# of the IUCr Commission on Journals.                                        #
#                                                                            #
# Full details of the Crystallographic Information File format               #
# are given in the paper "The Crystallographic Information File (CIF):       #
# a New Standard Archive File for Crystallography" by S. R. Hall, F. H.      #
# Allen and I. D. Brown [Acta Cryst. (1991), A47, 655-685].                  #
#                                                                            #
# The current version of the core CIF dictionary is obtainable from          #
# ftp://ftp.iucr.org/pub/cif_core.dic. The current version number is 2.4.    #
#                                                                            #
# Software is freely available for graphical display of the structure(s) in  #
# this CIF.  For information consult the CIF home page http://www.iucr.org/  #
# cif/home.html                                                              #
#                                                                            #
# This file may be used for bona fide research purposes within the           #
# scientific community so long as proper attribution is given to the journal # 
# article from which it was obtained.                                        #
#                                                                            #
##############################################################################
                                             
data_global
_audit_creation_method     'SHELXL97'
_journal_date_recd_electronic     2008-06-19
_journal_date_accepted     2008-06-27
_journal_name_full     'Acta Crystallographica, Section E'
_journal_year     2008
_journal_volume     64
_journal_issue      8
_journal_page_first     m995
_journal_page_last     m995
_journal_paper_category     QM
_journal_coeditor_code     DN2359
_publ_contact_author_name     'Professor Wen-Zhi Zhang'
_publ_contact_author_address
;
College of Chemistry and Chemical Engineering
Qiqihar University
Qiqihar 161006
Heilongjiang Province
People's Republic of China
;
_publ_contact_author_email     zhangwenzhi1968@yahoo.com.cn
_publ_contact_author_fax     '?'
_publ_contact_author_phone     '?'
_publ_section_title
;\
Poly[tris(\m-benzene-1,4-dicarboxylato)bis(dipyrido[3,2-<i>a</i>:2',3'-\
<i>c</i>]phenazine)trimanganese(II)]
;
loop_
    _publ_author_name
    _publ_author_address
    'Wen-Zhi Zhang'
;
College of Chemistry and Chemical Engineering
Qiqihar University
Qiqihar 161006
Heilongjiang Province
People's Republic of China
;
    'Qun Xu'
;
College of Chemistry and Chemical Engineering
Qiqihar University
Qiqihar 161006,
Heilongjiang Province
People's Republic of China
;
data_I
_audit_creation_method     SHELXL97
_chemical_name_systematic
;
Poly[tris(\m-benzene-1,4-dicarboxylato)bis(dipyrido[3,2-a:2',3'-\
c]phenazine)trimanganese(II)]
;
_chemical_name_common     ?
_chemical_formula_moiety     'C52 H28 Mn3 N8 O12'
_chemical_formula_sum     'C52 H28 Mn3 N8 O12'
_chemical_formula_iupac     '[Mn3 (C8 H4 O4)3 (C14 H8 N4)2]'
_chemical_formula_weight     1121.64
_chemical_melting_point     ?
_symmetry_cell_setting     monoclinic
_symmetry_space_group_name_H-M     'P 21/c'
_symmetry_space_group_name_Hall     '-P 2ybc'
loop_
    _symmetry_equiv_pos_as_xyz
    'x, y, z'
    '-x, y+1/2, -z+1/2'
    '-x, -y, -z'
    'x, -y-1/2, z-1/2'
_cell_length_a     13.323(3)
_cell_length_b     10.949(2)
_cell_length_c     16.315(3)
_cell_angle_alpha     90.0
_cell_angle_beta     90.04(3)
_cell_angle_gamma     90.0
_cell_volume     2379.9(8)
_cell_formula_units_Z     2
_cell_measurement_reflns_used     14328
_cell_measurement_theta_min     3.01
_cell_measurement_theta_max     27.48
_cell_measurement_temperature     293(2)
_exptl_crystal_description     block
_exptl_crystal_colour     'pale yellow'
_exptl_crystal_size_max     0.28
_exptl_crystal_size_mid     0.21
_exptl_crystal_size_min     0.19
_exptl_crystal_density_diffrn     1.565
_exptl_crystal_density_meas     ?
_exptl_crystal_density_method     'not measured'
_exptl_crystal_F_000     1134
_exptl_absorpt_coefficient_mu     0.859
_exptl_absorpt_correction_type     multi-scan
_exptl_absorpt_process_details     '(ABSCOR; Higashi, 1995)'
_exptl_absorpt_correction_T_min     0.783
_exptl_absorpt_correction_T_max     0.847
_exptl_special_details
;
;
_diffrn_ambient_temperature     293(2)
_diffrn_radiation_type     MoK\a
_diffrn_radiation_wavelength     0.71073
_diffrn_radiation_source     'rotating anode'
_diffrn_radiation_monochromator     graphite
_diffrn_measurement_device_type     'Rigaku R-AXIS RAPID'
_diffrn_measurement_method     \w
_diffrn_detector_area_resol_mean     10.0
_diffrn_reflns_number     21939
_diffrn_reflns_av_R_equivalents     0.0732
_diffrn_reflns_av_sigmaI/netI     0.0646
_diffrn_reflns_theta_min     3.06
_diffrn_reflns_theta_max     27.48
_diffrn_reflns_theta_full     27.48
_diffrn_measured_fraction_theta_max     0.994
_diffrn_measured_fraction_theta_full     0.994
_diffrn_reflns_limit_h_min     -17
_diffrn_reflns_limit_h_max     17
_diffrn_reflns_limit_k_min     -14
_diffrn_reflns_limit_k_max     13
_diffrn_reflns_limit_l_min     -21
_diffrn_reflns_limit_l_max     20
_diffrn_standards_number     0
_diffrn_standards_interval_count     ?
_diffrn_standards_interval_time     ?
_diffrn_standards_decay_%     ?
_refine_special_details
;
 Refinement of F^2^ against ALL reflections.  The weighted R-factor wR and
 goodness of fit S are based on F^2^, conventional R-factors R are based
 on F, with F set to zero for negative F^2^. The threshold expression of
 F^2^ > 2sigma(F^2^) is used only for calculating R-factors(gt) etc. and is
 not relevant to the choice of reflections for refinement.  R-factors based
 on F^2^ are statistically about twice as large as those based on F, and R-
 factors based on ALL data will be even larger.
;
_reflns_number_total     5424
_reflns_number_gt     3840
_reflns_threshold_expression     I>2\s(I)
_refine_ls_structure_factor_coef     Fsqd
_refine_ls_matrix_type     full
_refine_ls_R_factor_all     0.0794
_refine_ls_R_factor_gt     0.0472
_refine_ls_wR_factor_gt     0.0838
_refine_ls_wR_factor_ref     0.0979
_refine_ls_goodness_of_fit_ref     1.047
_refine_ls_restrained_S_all     1.047
_refine_ls_number_reflns     5424
_refine_ls_number_parameters     340
_refine_ls_number_restraints     0
_refine_ls_hydrogen_treatment     constr
_refine_ls_weighting_scheme     calc
_refine_ls_weighting_details
       'calc w = 1/[\s^2^(Fo^2^)+(0.0202P)^2^+2.6391P] where P=(Fo^2^+2Fc^2^)/3'
_atom_sites_solution_hydrogens     geom
_atom_sites_solution_primary     direct
_atom_sites_solution_secondary     difmap
_refine_ls_shift/su_max     0.001
_refine_ls_shift/su_mean     0.000
_refine_diff_density_max     0.301
_refine_diff_density_min     -0.392
_refine_ls_extinction_method     none
_refine_ls_extinction_coef     ?
loop_
    _atom_type_symbol
    _atom_type_description
    _atom_type_scat_dispersion_real
    _atom_type_scat_dispersion_imag
    _atom_type_scat_source
    'C' 'C' 0.0033 0.0016
                         'International Tables Vol C Tables 4.2.6.8 and 6.1.1.4'
    'H' 'H' 0.0000 0.0000
                         'International Tables Vol C Tables 4.2.6.8 and 6.1.1.4'
    'Mn' 'Mn' 0.3368 0.7283
                         'International Tables Vol C Tables 4.2.6.8 and 6.1.1.4'
    'N' 'N' 0.0061 0.0033
                         'International Tables Vol C Tables 4.2.6.8 and 6.1.1.4'
    'O' 'O' 0.0106 0.0060
                         'International Tables Vol C Tables 4.2.6.8 and 6.1.1.4'
_computing_data_collection     'PROCESS-AUTO (Rigaku, 1998)'
_computing_cell_refinement     'PROCESS-AUTO (Rigaku, 1998)'
_computing_data_reduction     'PROCESS-AUTO (Rigaku, 1998)'
_computing_structure_solution     'SHELXS97 (Sheldrick, 2008)'
_computing_structure_refinement     'SHELXL97 (Sheldrick, 2008)'
_computing_molecular_graphics     'SHELXTL-Plus (Sheldrick, 2008)'
_computing_publication_material     'SHELXL97 (Sheldrick, 2008)'
loop_
    _atom_site_type_symbol
    _atom_site_label
    _atom_site_fract_x
    _atom_site_fract_y
    _atom_site_fract_z
    _atom_site_U_iso_or_equiv
    _atom_site_adp_type
    _atom_site_calc_flag
    _atom_site_refinement_flags
    _atom_site_occupancy
    _atom_site_disorder_assembly
    _atom_site_disorder_group
    C C1 0.0322(2) 0.6320(3) 0.4463(2) 0.0404(8) Uani d . 1 . .
    H H1 0.0486 0.5660 0.4130 0.048 Uiso calc R 1 . .
    C C2 -0.0586(3) 0.6896(3) 0.4341(2) 0.0482(9) Uani d . 1 . .
    H H2 -0.1025 0.6616 0.3939 0.058 Uiso calc R 1 . .
    C C3 -0.0840(3) 0.7882(3) 0.4815(2) 0.0459(9) Uani d . 1 . .
    H H3 -0.1446 0.8286 0.4733 0.055 Uiso calc R 1 . .
    C C4 -0.0176(2) 0.8268(3) 0.54190(19) 0.0328(7) Uani d . 1 . .
    C C5 0.0715(2) 0.7628(3) 0.55150(18) 0.0287(7) Uani d . 1 . .
    C C6 0.1417(2) 0.7963(3) 0.61634(18) 0.0289(7) Uani d . 1 . .
    C C7 0.2902(3) 0.7568(3) 0.6832(2) 0.0433(8) Uani d . 1 . .
    H H7 0.3489 0.7113 0.6878 0.052 Uiso calc R 1 . .
    C C8 0.2726(3) 0.8488(3) 0.7401(2) 0.0494(9) Uani d . 1 . .
    H H8 0.3187 0.8648 0.7815 0.059 Uiso calc R 1 . .
    C C9 0.1856(3) 0.9157(3) 0.7339(2) 0.0465(9) Uani d . 1 . .
    H H9 0.1719 0.9771 0.7717 0.056 Uiso calc R 1 . .
    C C10 0.1185(2) 0.8913(3) 0.67094(19) 0.0338(7) Uani d . 1 . .
    C C11 -0.0389(2) 0.9296(3) 0.5959(2) 0.0361(7) Uani d . 1 . .
    C C12 0.0252(2) 0.9581(3) 0.6599(2) 0.0374(8) Uani d . 1 . .
    C C13 -0.0781(3) 1.1090(4) 0.6994(3) 0.0612(11) Uani d . 1 . .
    H H13 -0.0953 1.1723 0.7348 0.073 Uiso calc R 1 . .
    C C14 -0.1422(3) 1.0841(3) 0.6341(3) 0.0570(11) Uani d . 1 . .
    H H14 -0.1990 1.1323 0.6267 0.068 Uiso calc R 1 . .
    C C15 0.4005(2) 0.7660(3) 0.49542(19) 0.0324(7) Uani d . 1 . .
    C C16 0.4529(2) 0.8864(2) 0.4964(2) 0.0335(7) Uani d . 1 . .
    C C17 0.5458(3) 0.8984(3) 0.5301(3) 0.0619(12) Uani d . 1 . .
    H H17 0.5784 0.8299 0.5508 0.074 Uiso calc R 1 . .
    C C18 0.5926(3) 1.0109(3) 0.5339(3) 0.0664(13) Uani d . 1 . .
    H H18 0.6559 1.0170 0.5575 0.080 Uiso calc R 1 . .
    C C19 0.3513(2) 0.4088(3) 0.63506(18) 0.0311(7) Uani d . 1 . .
    C C20 0.3366(2) 0.3233(3) 0.70612(18) 0.0297(7) Uani d . 1 . .
    C C21 0.4127(2) 0.2443(3) 0.7294(2) 0.0442(9) Uani d . 1 . .
    H H21 0.4735 0.2450 0.7015 0.053 Uiso calc R 1 . .
    C C22 0.3987(2) 0.1647(3) 0.7938(2) 0.0388(8) Uani d . 1 . .
    H H22 0.4505 0.1130 0.8099 0.047 Uiso calc R 1 . .
    C C23 0.3081(2) 0.1615(2) 0.83462(17) 0.0259(6) Uani d . 1 . .
    C C24 0.2313(2) 0.2385(3) 0.8108(2) 0.0366(8) Uani d . 1 . .
    H H24 0.1696 0.2349 0.8372 0.044 Uiso calc R 1 . .
    C C25 0.2460(2) 0.3212(3) 0.74757(19) 0.0368(8) Uani d . 1 . .
    H H25 0.1951 0.3751 0.7330 0.044 Uiso calc R 1 . .
    C C26 0.2900(2) 0.0716(2) 0.90190(17) 0.0253(6) Uani d . 1 . .
    N N1 0.09707(18) 0.6666(2) 0.50352(15) 0.0314(6) Uani d . 1 . .
    N N2 0.22697(19) 0.7308(2) 0.62252(16) 0.0331(6) Uani d . 1 . .
    N N3 -0.1245(2) 0.9939(3) 0.58228(19) 0.0483(8) Uani d . 1 . .
    N N4 0.0048(2) 1.0488(3) 0.7141(2) 0.0531(8) Uani d . 1 . .
    O O1 0.43683(17) 0.4150(2) 0.60481(14) 0.0475(6) Uani d . 1 . .
    O O2 0.27522(16) 0.46763(19) 0.61136(13) 0.0367(5) Uani d . 1 . .
    O O3 0.31820(17) 0.75629(19) 0.45763(15) 0.0401(6) Uani d . 1 . .
    O O4 0.43671(16) 0.67877(17) 0.53665(13) 0.0333(5) Uani d . 1 . .
    O O5 0.36377(16) 0.01648(19) 0.93248(13) 0.0370(5) Uani d . 1 . .
    O O6 0.20305(16) 0.0478(2) 0.92461(13) 0.0395(6) Uani d . 1 . .
    Mn Mn1 0.5000 0.5000 0.5000 0.02269(14) Uani d S 1 . .
    Mn Mn2 0.25609(3) 0.59443(4) 0.51712(3) 0.02279(11) Uani d . 1 . .
loop_
    _atom_site_aniso_label
    _atom_site_aniso_U_11
    _atom_site_aniso_U_22
    _atom_site_aniso_U_33
    _atom_site_aniso_U_12
    _atom_site_aniso_U_13
    _atom_site_aniso_U_23
    C1 0.0354(19) 0.047(2) 0.039(2) -0.0036(15) -0.0036(15) -0.0090(15)
    C2 0.036(2) 0.064(2) 0.045(2) -0.0035(18) -0.0131(16) -0.0072(18)
    C3 0.0327(19) 0.057(2) 0.048(2) 0.0051(17) -0.0031(16) 0.0013(17)
    C4 0.0269(16) 0.0366(17) 0.0350(18) 0.0020(14) 0.0016(13) 0.0037(13)
    C5 0.0292(16) 0.0252(15) 0.0317(17) 0.0002(12) 0.0033(13) 0.0015(12)
    C6 0.0302(16) 0.0241(15) 0.0323(17) 0.0035(12) 0.0018(13) 0.0002(12)
    C7 0.039(2) 0.050(2) 0.041(2) 0.0085(16) -0.0090(15) -0.0107(16)
    C8 0.047(2) 0.056(2) 0.045(2) 0.0042(18) -0.0160(17) -0.0207(17)
    C9 0.051(2) 0.044(2) 0.045(2) 0.0041(17) -0.0037(16) -0.0180(16)
    C10 0.0363(18) 0.0304(17) 0.0348(18) 0.0003(14) 0.0012(13) -0.0014(13)
    C11 0.0318(17) 0.0314(18) 0.045(2) 0.0060(14) 0.0048(14) 0.0062(14)
    C12 0.0397(19) 0.0298(17) 0.043(2) 0.0064(14) 0.0072(15) -0.0030(14)
    C13 0.061(3) 0.046(2) 0.077(3) 0.020(2) 0.006(2) -0.014(2)
    C14 0.049(2) 0.042(2) 0.079(3) 0.0222(19) 0.009(2) 0.003(2)
    C15 0.0368(18) 0.0235(16) 0.0368(18) -0.0017(13) 0.0047(14) -0.0001(13)
    C16 0.0309(17) 0.0184(15) 0.051(2) -0.0031(13) -0.0035(14) 0.0056(13)
    C17 0.051(2) 0.0238(18) 0.111(4) -0.0033(17) -0.034(2) 0.021(2)
    C18 0.049(2) 0.0296(19) 0.121(4) -0.0141(18) -0.042(2) 0.020(2)
    C19 0.0385(18) 0.0289(16) 0.0258(16) -0.0024(14) 0.0006(13) 0.0048(12)
    C20 0.0344(17) 0.0291(16) 0.0256(16) -0.0025(13) -0.0002(12) 0.0079(12)
    C21 0.0293(18) 0.056(2) 0.047(2) 0.0019(16) 0.0076(15) 0.0238(17)
    C22 0.0276(17) 0.048(2) 0.041(2) 0.0079(15) 0.0021(14) 0.0201(15)
    C23 0.0305(16) 0.0253(15) 0.0220(15) -0.0025(12) -0.0021(12) 0.0036(11)
    C24 0.0335(18) 0.0392(18) 0.0371(19) 0.0059(14) 0.0103(14) 0.0148(14)
    C25 0.0405(19) 0.0358(18) 0.0342(18) 0.0115(15) 0.0058(14) 0.0110(14)
    C26 0.0330(16) 0.0207(14) 0.0223(15) -0.0003(12) -0.0008(12) 0.0001(11)
    N1 0.0318(14) 0.0299(14) 0.0324(15) -0.0004(11) -0.0022(11) -0.0025(11)
    N2 0.0339(15) 0.0334(14) 0.0320(15) 0.0071(11) -0.0013(11) -0.0065(11)
    N3 0.0420(17) 0.0420(17) 0.061(2) 0.0127(14) 0.0055(14) 0.0061(15)
    N4 0.054(2) 0.0421(17) 0.064(2) 0.0163(15) 0.0024(16) -0.0168(15)
    O1 0.0393(13) 0.0572(16) 0.0462(15) 0.0007(12) 0.0114(11) 0.0291(12)
    O2 0.0418(13) 0.0353(12) 0.0329(13) 0.0052(10) 0.0036(10) 0.0149(9)
    O3 0.0385(13) 0.0260(11) 0.0560(15) -0.0088(10) -0.0080(11) 0.0055(10)
    O4 0.0479(13) 0.0159(10) 0.0361(12) -0.0008(9) 0.0007(10) 0.0003(8)
    O5 0.0363(12) 0.0400(13) 0.0349(13) 0.0057(10) -0.0038(10) 0.0153(10)
    O6 0.0340(13) 0.0456(13) 0.0391(13) -0.0035(10) 0.0021(10) 0.0213(10)
    Mn1 0.0237(3) 0.0192(3) 0.0252(3) -0.0012(2) 0.0033(2) 0.0028(2)
    Mn2 0.0281(2) 0.0183(2) 0.0220(2) 0.00027(18) 0.00073(16) -0.00085(17)
_geom_special_details
;
 All esds (except the esd in the dihedral angle between two l.s. planes)
 are estimated using the full covariance matrix.  The cell esds are taken
 into account individually in the estimation of esds in distances, angles
 and torsion angles; correlations between esds in cell parameters are only
 used when they are defined by crystal symmetry.  An approximate (isotropic)
 treatment of cell esds is used for estimating esds involving l.s. planes.
;
loop_
    _geom_bond_atom_site_label_1
    _geom_bond_atom_site_label_2
    _geom_bond_site_symmetry_2
    _geom_bond_distance
    _geom_bond_publ_flag
    C1 N1 . 1.328(4) ?
    C1 C2 . 1.379(5) ?
    C1 H1 . 0.9300 ?
    C2 C3 . 1.370(5) ?
    C2 H2 . 0.9300 ?
    C3 C4 . 1.390(4) ?
    C3 H3 . 0.9300 ?
    C4 C5 . 1.387(4) ?
    C4 C11 . 1.457(4) ?
    C5 N1 . 1.356(4) ?
    C5 C6 . 1.458(4) ?
    C6 N2 . 1.347(4) ?
    C6 C10 . 1.404(4) ?
    C7 N2 . 1.331(4) ?
    C7 C8 . 1.390(5) ?
    C7 H7 . 0.9300 ?
    C8 C9 . 1.374(5) ?
    C8 H8 . 0.9300 ?
    C9 C10 . 1.388(4) ?
    C9 H9 . 0.9300 ?
    C10 C12 . 1.454(4) ?
    C11 N3 . 1.358(4) ?
    C11 C12 . 1.385(5) ?
    C12 N4 . 1.357(4) ?
    C13 N4 . 1.309(5) ?
    C13 C14 . 1.392(6) ?
    C13 H13 . 0.9300 ?
    C14 N3 . 1.322(5) ?
    C14 H14 . 0.9300 ?
    C15 O3 . 1.262(4) ?
    C15 O4 . 1.264(3) ?
    C15 C16 . 1.492(4) ?
    C16 C17 . 1.361(4) ?
    C16 C18 3_676 1.369(4) ?
    C17 C18 . 1.382(5) ?
    C17 H17 . 0.9300 ?
    C18 C16 3_676 1.369(4) ?
    C18 H18 . 0.9300 ?
    C19 O1 . 1.244(4) ?
    C19 O2 . 1.262(4) ?
    C19 C20 . 1.503(4) ?
    C20 C25 . 1.384(4) ?
    C20 C21 . 1.386(4) ?
    C21 C22 . 1.378(4) ?
    C21 H21 . 0.9300 ?
    C22 C23 . 1.379(4) ?
    C22 H22 . 0.9300 ?
    C23 C24 . 1.382(4) ?
    C23 C26 . 1.494(4) ?
    C24 C25 . 1.386(4) ?
    C24 H24 . 0.9300 ?
    C25 H25 . 0.9300 ?
    C26 O6 . 1.245(3) ?
    C26 O5 . 1.256(3) ?
    N1 Mn2 . 2.272(3) ?
    N2 Mn2 . 2.311(2) ?
    O1 Mn1 . 2.121(2) ?
    O2 Mn2 . 2.087(2) ?
    O3 Mn2 . 2.184(2) ?
    O4 Mn1 . 2.214(2) ?
    O5 Mn1 2_646 2.130(2) ?
    O5 Mn2 4_566 2.333(2) ?
    O6 Mn2 4_566 2.281(2) ?
    Mn1 O1 3_666 2.121(2) ?
    Mn1 O5 4_565 2.130(2) ?
    Mn1 O5 2_656 2.130(2) ?
    Mn1 O4 3_666 2.214(2) ?
    Mn2 O6 4_565 2.281(2) ?
    Mn2 O5 4_565 2.333(2) ?
loop_
    _geom_angle_atom_site_label_1
    _geom_angle_atom_site_label_2
    _geom_angle_atom_site_label_3
    _geom_angle_site_symmetry_1
    _geom_angle_site_symmetry_3
    _geom_angle
    _geom_angle_publ_flag
    N1 C1 C2 . . 122.8(3) ?
    N1 C1 H1 . . 118.6 ?
    C2 C1 H1 . . 118.6 ?
    C3 C2 C1 . . 119.8(3) ?
    C3 C2 H2 . . 120.1 ?
    C1 C2 H2 . . 120.1 ?
    C2 C3 C4 . . 118.8(3) ?
    C2 C3 H3 . . 120.6 ?
    C4 C3 H3 . . 120.6 ?
    C5 C4 C3 . . 118.1(3) ?
    C5 C4 C11 . . 119.2(3) ?
    C3 C4 C11 . . 122.6(3) ?
    N1 C5 C4 . . 122.9(3) ?
    N1 C5 C6 . . 116.9(3) ?
    C4 C5 C6 . . 120.2(3) ?
    N2 C6 C10 . . 122.2(3) ?
    N2 C6 C5 . . 117.5(3) ?
    C10 C6 C5 . . 120.3(3) ?
    N2 C7 C8 . . 123.0(3) ?
    N2 C7 H7 . . 118.5 ?
    C8 C7 H7 . . 118.5 ?
    C9 C8 C7 . . 118.7(3) ?
    C9 C8 H8 . . 120.6 ?
    C7 C8 H8 . . 120.6 ?
    C8 C9 C10 . . 119.6(3) ?
    C8 C9 H9 . . 120.2 ?
    C10 C9 H9 . . 120.2 ?
    C9 C10 C6 . . 118.1(3) ?
    C9 C10 C12 . . 123.0(3) ?
    C6 C10 C12 . . 118.9(3) ?
    N3 C11 C12 . . 121.5(3) ?
    N3 C11 C4 . . 117.7(3) ?
    C12 C11 C4 . . 120.7(3) ?
    N4 C12 C11 . . 122.2(3) ?
    N4 C12 C10 . . 117.3(3) ?
    C11 C12 C10 . . 120.4(3) ?
    N4 C13 C14 . . 124.0(4) ?
    N4 C13 H13 . . 118.0 ?
    C14 C13 H13 . . 118.0 ?
    N3 C14 C13 . . 121.8(3) ?
    N3 C14 H14 . . 119.1 ?
    C13 C14 H14 . . 119.1 ?
    O3 C15 O4 . . 121.8(3) ?
    O3 C15 C16 . . 119.1(3) ?
    O4 C15 C16 . . 119.0(3) ?
    C17 C16 C18 . 3_676 117.9(3) ?
    C17 C16 C15 . . 121.0(3) ?
    C18 C16 C15 3_676 . 121.0(3) ?
    C16 C17 C18 . . 121.0(3) ?
    C16 C17 H17 . . 119.5 ?
    C18 C17 H17 . . 119.5 ?
    C16 C18 C17 3_676 . 121.1(3) ?
    C16 C18 H18 3_676 . 119.5 ?
    C17 C18 H18 . . 119.5 ?
    O1 C19 O2 . . 125.9(3) ?
    O1 C19 C20 . . 117.4(3) ?
    O2 C19 C20 . . 116.7(3) ?
    C25 C20 C21 . . 119.6(3) ?
    C25 C20 C19 . . 120.1(3) ?
    C21 C20 C19 . . 120.3(3) ?
    C22 C21 C20 . . 120.3(3) ?
    C22 C21 H21 . . 119.9 ?
    C20 C21 H21 . . 119.9 ?
    C21 C22 C23 . . 120.2(3) ?
    C21 C22 H22 . . 119.9 ?
    C23 C22 H22 . . 119.9 ?
    C22 C23 C24 . . 119.8(3) ?
    C22 C23 C26 . . 120.8(3) ?
    C24 C23 C26 . . 119.3(3) ?
    C23 C24 C25 . . 120.2(3) ?
    C23 C24 H24 . . 119.9 ?
    C25 C24 H24 . . 119.9 ?
    C20 C25 C24 . . 119.9(3) ?
    C20 C25 H25 . . 120.1 ?
    C24 C25 H25 . . 120.1 ?
    O6 C26 O5 . . 120.6(3) ?
    O6 C26 C23 . . 120.5(3) ?
    O5 C26 C23 . . 118.8(3) ?
    C1 N1 C5 . . 117.6(3) ?
    C1 N1 Mn2 . . 125.2(2) ?
    C5 N1 Mn2 . . 116.66(19) ?
    C7 N2 C6 . . 118.4(3) ?
    C7 N2 Mn2 . . 125.8(2) ?
    C6 N2 Mn2 . . 115.48(19) ?
    C14 N3 C11 . . 115.7(3) ?
    C13 N4 C12 . . 114.7(3) ?
    C19 O1 Mn1 . . 135.1(2) ?
    C19 O2 Mn2 . . 131.5(2) ?
    C15 O3 Mn2 . . 100.40(19) ?
    C15 O4 Mn1 . . 132.0(2) ?
    C26 O5 Mn1 . 2_646 155.8(2) ?
    C26 O5 Mn2 . 4_566 90.23(17) ?
    Mn1 O5 Mn2 2_646 4_566 100.02(8) ?
    C26 O6 Mn2 . 4_566 92.95(17) ?
    O1 Mn1 O1 3_666 . 180.0 ?
    O1 Mn1 O5 3_666 4_565 87.63(9) ?
    O1 Mn1 O5 . 4_565 92.37(9) ?
    O1 Mn1 O5 3_666 2_656 92.37(9) ?
    O1 Mn1 O5 . 2_656 87.63(9) ?
    O5 Mn1 O5 4_565 2_656 180.00(10) ?
    O1 Mn1 O4 3_666 3_666 91.07(9) ?
    O1 Mn1 O4 . 3_666 88.93(9) ?
    O5 Mn1 O4 4_565 3_666 96.31(8) ?
    O5 Mn1 O4 2_656 3_666 83.69(8) ?
    O1 Mn1 O4 3_666 . 88.93(9) ?
    O1 Mn1 O4 . . 91.07(9) ?
    O5 Mn1 O4 4_565 . 83.69(8) ?
    O5 Mn1 O4 2_656 . 96.31(8) ?
    O4 Mn1 O4 3_666 . 180.00(10) ?
    O2 Mn2 O3 . . 145.20(9) ?
    O2 Mn2 N1 . . 114.63(9) ?
    O3 Mn2 N1 . . 91.60(9) ?
    O2 Mn2 O6 . 4_565 94.06(9) ?
    O3 Mn2 O6 . 4_565 112.18(9) ?
    N1 Mn2 O6 . 4_565 83.37(9) ?
    O2 Mn2 N2 . . 84.38(9) ?
    O3 Mn2 N2 . . 82.54(9) ?
    N1 Mn2 N2 . . 71.99(9) ?
    O6 Mn2 N2 4_565 . 151.86(9) ?
    O2 Mn2 O5 . 4_565 90.86(9) ?
    O3 Mn2 O5 . 4_565 85.76(9) ?
    N1 Mn2 O5 . 4_565 134.20(8) ?
    O6 Mn2 O5 4_565 4_565 56.17(7) ?
    N2 Mn2 O5 . 4_565 151.71(8) ?
