# Supplementary material for: Poly[tris­(μ-benzene-1,4-dicarboxylato)bis­(dipyrido[3,2-a:2′,3′-c]phenazine)trimanganese(II)]
Source: Acta Crystallogr Sect E Struct Rep Online. 2008 Jul 5;64(Pt 8):m995. doi: 10.1107/S1600536808019752 (PMC2961921; doi:10.1107/S1600536808019752)
Supplement: Supplementary file 2 [file e-64-0m995-Isup2.hkl]

#
# h,k,l, Fc-squared, Fo-squared, sigma(Fo-squared) and status flag
#
data_I
_shelx_title ' sad in space group P 21/c'
_shelx_refln_list_code          4
_shelx_F_calc_maximum      222.71
_exptl_crystal_F_000      1134.00
_reflns_d_resolution_high  0.7702
 
loop_
 _symmetry_equiv_pos_as_xyz
 'x, y, z'
 '-x, y+1/2, -z+1/2'
 '-x, -y, -z'
 'x, -y-1/2, z-1/2'
 
_cell_length_a    13.3230
_cell_length_b    10.9490
_cell_length_c    16.3150
_cell_angle_alpha  90.000
_cell_angle_beta   90.040
_cell_angle_gamma  90.000
 
_shelx_F_squared_multiplier     1.000
 
loop_
 _refln_index_h
 _refln_index_k
 _refln_index_l
 _refln_F_squared_calc
 _refln_F_squared_meas
 _refln_F_squared_sigma
 _refln_observed_status
   2   0   0      864.59        4.39     15.14 o
   3   0   0     3047.37     2983.36     63.00 o
   4   0   0    10985.59    10472.40    278.81 o
   5   0   0     1519.41     1493.34     73.90 o
   6   0   0     7781.30     7939.49    210.10 o
   7   0   0     1103.62     1206.68     70.78 o
   8   0   0     2527.16     2557.02    101.82 o
   9   0   0       69.99       85.52     50.51 o
  10   0   0      174.56       80.26     25.89 o
  11   0   0       56.70       87.48     27.05 o
  12   0   0     1180.31     1299.33    153.08 o
  13   0   0      773.17      797.22     68.03 o
  14   0   0        2.01      -62.33     62.33 o
  15   0   0        3.23       45.47     57.15 o
  16   0   0      269.74      136.82     79.16 o
  17   0   0      321.85      376.42    102.43 o
   2   1   0     4769.89     4225.66     43.39 o
   3   1   0      875.67      937.14     18.48 o
   4   1   0      373.54      389.23     21.17 o
   5   1   0      450.31      449.26     20.98 o
   6   1   0     3297.89     3355.57     62.80 o
   7   1   0     1156.06     1214.21     30.47 o
   8   1   0       83.12       67.51     15.50 o
   9   1   0      265.72      336.42     32.23 o
  10   1   0       90.86       91.73     21.53 o
  11   1   0      133.06      143.30     26.18 o
  12   1   0       36.62       13.82     29.27 o
  13   1   0       13.89       50.20     27.20 o
  14   1   0        9.36        5.68     29.40 o
  15   1   0      139.35      117.54     37.51 o
  16   1   0      113.04      132.00     59.23 o
  17   1   0       21.12      315.22     98.31 o
   0   2   0      400.98      564.84     18.78 o
   1   2   0      603.19      597.81     21.35 o
   2   2   0     1809.59     1652.50     33.68 o
   3   2   0     2384.43     2362.04     30.09 o
   4   2   0     4716.18     4514.73     71.13 o
   5   2   0        5.22        7.94      9.94 o
   6   2   0     4631.13     4851.17     82.25 o
   7   2   0        9.86       22.38     16.09 o
   8   2   0     5520.19     5148.14     93.35 o
   9   2   0     1300.24     1256.17     35.52 o
  10   2   0        3.08       -2.21     25.07 o
  11   2   0      467.88      441.24     33.13 o
  12   2   0       20.72       39.82     34.34 o
  13   2   0     2294.30     2262.11     73.11 o
  14   2   0       89.99      113.22     53.58 o
  15   2   0       54.55       47.37     41.77 o
  16   2   0      316.50      282.43     66.20 o
   1   3   0       87.83       76.12      7.06 o
   2   3   0    10682.27    10202.62    202.01 o
   3   3   0     1624.29     1496.16     24.13 o
   4   3   0       74.99       85.94      7.91 o
   5   3   0     2915.83     2767.68     38.96 o
   6   3   0        0.57       -3.64     10.19 o
   7   3   0     5542.69     5751.30    149.77 o
   8   3   0      162.86      201.54     20.69 o
   9   3   0     2621.79     2673.71     59.13 o
  10   3   0      177.45      220.00     24.28 o
  11   3   0     1217.37     1187.07     48.35 o
  12   3   0      179.15      191.68     27.87 o
  13   3   0     1827.62     1616.25     94.49 o
  14   3   0      162.08       99.06     30.89 o
  15   3   0      320.16      412.34     69.62 o
  16   3   0       57.28       62.31     37.48 o
   0   4   0      689.94      655.40     32.34 o
   1   4   0     1771.25     1640.98     18.34 o
   2   4   0      576.24      551.98     22.07 o
   3   4   0       40.75        3.00     19.42 o
   4   4   0      566.67      525.69     15.03 o
   5   4   0        2.10        6.92      8.69 o
   6   4   0     3182.48     2860.07     43.57 o
   7   4   0     2609.79     2667.82     46.60 o
   8   4   0      108.03      125.70     17.28 o
   9   4   0      552.77      607.46     35.15 o
  10   4   0     4010.72     4038.14    104.92 o
  11   4   0     2495.86     2481.30     82.12 o
  12   4   0       48.30       96.39     33.59 o
  13   4   0       22.10       98.90     28.35 o
  14   4   0     1410.23     1372.67    138.59 o
  15   4   0      185.32      201.65     44.95 o
  16   4   0       14.28       88.22    130.37 o
   1   5   0       21.52       23.75      7.17 o
   2   5   0      392.82      449.24     20.71 o
   3   5   0      377.91      420.11     19.97 o
   4   5   0      852.34      981.06     33.16 o
   5   5   0      674.67      661.96     19.37 o
   6   5   0       71.30       75.21     10.52 o
   7   5   0       45.02       64.39     11.09 o
   8   5   0       91.05       96.96     13.41 o
   9   5   0        1.73        0.66     12.87 o
  10   5   0       71.46       51.22     16.93 o
  11   5   0       58.17       33.82     21.55 o
  12   5   0      859.15      909.34     37.94 o
  13   5   0      426.61      374.96     55.14 o
  14   5   0        4.24       20.74     56.85 o
  15   5   0       52.38       57.99     27.91 o
  16   5   0       55.34      -84.58    130.37 o
   0   6   0     2476.76     2382.76     49.75 o
   1   6   0      596.56      631.78     12.38 o
   2   6   0     8690.83     8410.56    164.79 o
   3   6   0      195.13      194.82     20.36 o
   4   6   0     1659.26     1746.72     48.87 o
   5   6   0      452.45      625.66     55.58 o
   6   6   0     3722.26     3796.30     99.78 o
   7   6   0      749.10      720.30     31.74 o
   8   6   0      191.86      178.73     14.74 o
   9   6   0      101.17      105.95     17.04 o
  10   6   0     2106.34     2101.59     63.45 o
  11   6   0      357.96      471.69     53.31 o
  12   6   0        0.82       15.64     20.03 o
  13   6   0       99.02       56.75     25.44 o
  14   6   0      333.12      289.48     30.99 o
  15   6   0      241.61      267.56     91.21 o
   1   7   0    11160.61    11239.63    181.95 o
   2   7   0       24.93        6.95     27.06 o
   3   7   0     4483.07     4466.75    115.23 o
   4   7   0     2872.83     2834.50     78.52 o
   5   7   0      782.10      822.23     38.29 o
   6   7   0        2.82       29.45     20.77 o
   7   7   0      780.40      815.06     64.36 o
   8   7   0      125.94       63.02     52.45 o
   9   7   0      471.72      465.38     43.43 o
  10   7   0      215.75      253.65     31.59 o
  11   7   0       60.66       47.90     16.57 o
  12   7   0       21.42        3.55     17.75 o
  13   7   0      188.42      139.06     35.19 o
  14   7   0      159.60       69.33     52.25 o
  15   7   0      278.81      182.89     90.28 o
   0   8   0      631.19      637.31     23.15 o
   1   8   0     2157.24     2165.46     28.26 o
   2   8   0      170.92      145.58     18.97 o
   3   8   0      493.93      454.79     32.96 o
   4   8   0        8.65       28.00     21.53 o
   5   8   0     1145.85     1110.51     50.47 o
   6   8   0        6.88       -5.81     24.59 o
   7   8   0      702.20      784.16     42.36 o
   8   8   0      478.65      593.52     38.18 o
   9   8   0      247.43      215.23     41.35 o
  10   8   0      292.07      260.45     51.48 o
  11   8   0      385.70      286.42     64.76 o
  12   8   0       54.98      -42.19     57.78 o
  13   8   0       21.40      -50.29     50.29 o
  14   8   0       11.25        0.37     69.81 o
   1   9   0      700.48      651.51     41.09 o
   2   9   0      200.34      172.85     32.41 o
   3   9   0     1707.86     1811.39     62.63 o
   4   9   0      872.88      894.98     48.31 o
   5   9   0        6.25       28.71     25.31 o
   6   9   0      219.30      273.19     40.36 o
   7   9   0     1793.15     1579.03    139.06 o
   8   9   0       45.01      109.62     36.68 o
   9   9   0      508.14      599.25     57.16 o
  10   9   0      134.12      109.00     48.22 o
  11   9   0      242.20      145.13     68.38 o
  12   9   0       39.55      -34.03     62.20 o
  13   9   0       24.09       27.57    124.11 o
   0  10   0     2008.18     1983.63     46.00 o
   1  10   0      755.37      712.55     25.38 o
   2  10   0        4.17      -16.58     17.93 o
   3  10   0     1864.18     1814.39     65.36 o
   4  10   0      231.68      197.73     31.68 o
   5  10   0      796.52      861.11     50.54 o
   6  10   0      214.67      239.08     41.86 o
   7  10   0       88.34       91.73     39.05 o
   8  10   0     1575.08     1612.66     95.68 o
   9  10   0      123.18      155.23     71.40 o
  10  10   0      810.75      821.96     81.64 o
  11  10   0        8.97       -9.99     60.38 o
  12  10   0      295.13      267.24     84.44 o
   1  11   0       63.45        5.04     25.14 o
   2  11   0        0.12       -5.95     33.30 o
   3  11   0        0.21       47.24     32.47 o
   4  11   0       21.40       15.19     25.07 o
   5  11   0      159.05       91.23     35.32 o
   6  11   0        4.41      -31.02     62.71 o
   7  11   0        0.49       29.38     38.13 o
   8  11   0      158.50       71.72     43.38 o
   9  11   0       92.39       10.08     78.32 o
  10  11   0      148.59      121.22     85.89 o
   0  12   0     3717.03     4246.50    291.21 o
   1  12   0      906.69      941.16     62.23 o
   2  12   0      184.52      181.62     41.20 o
   3  12   0        0.69       15.87     22.11 o
   4  12   0      260.08      260.29     58.11 o
   5  12   0      440.50      474.68     51.39 o
   6  12   0       81.87       43.79     38.26 o
   7  12   0       17.41       10.30     39.98 o
   8  12   0      270.97      183.02     95.46 o
   9  12   0      115.99       94.42     55.93 o
   2  13   0       44.72       25.89     67.94 o
   3  13   0      248.29      161.96     40.29 o
   4  13   0        8.87       18.87     31.64 o
   5  13   0      660.96      600.15     59.43 o
   6  13   0      104.02       95.57     43.79 o
   7  13   0      391.26      207.19     68.60 o
   0  14   0      373.31      487.83    110.56 o
   1  14   0        2.67      -34.77     73.27 o
   2  14   0      149.61      133.17    141.77 o
 -17   1   1      349.23      330.27     79.90 o
 -16   1   1      492.12      437.87     68.32 o
 -15   1   1      126.28      108.02     44.73 o
 -14   1   1       32.54       61.50     28.40 o
 -13   1   1     1372.94     1283.36     68.04 o
 -12   1   1     1276.25     1319.92     64.71 o
 -11   1   1      283.54      258.30     25.87 o
 -10   1   1       17.59       12.66     20.65 o
  -9   1   1      955.98      970.60     40.28 o
  -8   1   1     1437.97     1397.70     37.03 o
  -7   1   1     4409.43     4458.21     84.89 o
  -6   1   1     3116.02     3222.72     56.64 o
  -5   1   1      542.03      527.88     26.03 o
  -4   1   1    16639.63    15570.18    298.87 o
  -3   1   1     1414.55     1521.90     64.13 o
  -2   1   1    16542.06    15367.67    242.41 o
   2   1   1    13127.56    12563.49    170.55 o
   3   1   1      106.70      104.84     10.62 o
   4   1   1    12325.28    11575.42    202.65 o
   5   1   1     4754.28     4735.61     72.16 o
   6   1   1       16.13       21.81     19.11 o
   7   1   1      982.53     1050.08     34.48 o
   8   1   1     3568.35     3546.13     70.28 o
   9   1   1     3173.74     3086.82     68.24 o
  10   1   1       59.49       78.63     33.32 o
  11   1   1     1650.58     1663.73     51.54 o
  12   1   1     1271.91     1314.33     63.85 o
  13   1   1     1114.65     1252.11     72.71 o
  14   1   1      188.33      191.99     30.48 o
  15   1   1      119.86       54.31     35.09 o
  16   1   1      401.64      576.28    121.89 o
  17   1   1      239.56       88.31     67.47 o
 -17   2   1       90.23      118.16     50.87 o
 -16   2   1       38.25       92.75     80.65 o
 -15   2   1      218.92      175.85     44.27 o
 -14   2   1       21.59       18.85     43.33 o
 -13   2   1      323.88      303.29     31.10 o
 -12   2   1      351.60      414.04     39.50 o
 -11   2   1      340.15      412.99     27.19 o
 -10   2   1      733.41      828.48     34.67 o
  -9   2   1     2922.66     2989.08     69.19 o
  -8   2   1      239.09      336.59     37.00 o
  -7   2   1     2236.17     2217.33     48.88 o
  -6   2   1      364.97      371.97     21.88 o
  -5   2   1     8536.79     8226.63    128.60 o
  -4   2   1      972.30      913.72     21.56 o
  -3   2   1     1815.36     1725.55     30.15 o
  -2   2   1      253.65      341.36     20.79 o
  -1   2   1      492.13      415.03      9.49 o
   0   2   1     2221.10     2142.08     24.98 o
   1   2   1        9.29        1.59      4.56 o
   2   2   1     1702.85     1703.98     23.27 o
   3   2   1     2396.78     2291.73     29.23 o
   4   2   1      188.50      194.46     11.59 o
   5   2   1    10457.86    10291.51    172.25 o
   6   2   1       88.07       71.98     14.46 o
   7   2   1     2510.93     2479.12     51.02 o
   8   2   1      157.45      155.25     18.87 o
   9   2   1     1785.61     1884.05     50.55 o
  10   2   1      397.08      451.44     36.48 o
  11   2   1      907.84      936.09     38.80 o
  12   2   1      690.28      762.47     48.66 o
  13   2   1     3659.85     3539.97    112.88 o
  14   2   1        8.59       19.38     30.96 o
  15   2   1      122.68      181.76     41.46 o
  16   2   1       76.05       71.31     36.41 o
  17   2   1       84.56      104.05     63.23 o
 -16   3   1       59.47       49.55     37.29 o
 -15   3   1       42.54       48.26     48.40 o
 -14   3   1      512.36      481.70     42.55 o
 -13   3   1       38.74       54.36     39.19 o
 -12   3   1       18.67       60.27     36.96 o
 -11   3   1      212.71      226.86     27.37 o
 -10   3   1      442.60      407.75     27.54 o
  -9   3   1     1793.68     1755.99     55.10 o
  -8   3   1     3667.79     3564.24     87.64 o
  -7   3   1     3423.31     3509.81     63.38 o
  -6   3   1      477.70      407.16     16.85 o
  -5   3   1     1345.24     1321.92     25.77 o
  -4   3   1     1698.96     1782.18     38.89 o
  -3   3   1     1608.71     1452.49     22.88 o
  -2   3   1       60.71       60.49      8.27 o
  -1   3   1     2002.98     2005.24     30.18 o
   0   3   1       45.03       26.03      7.55 o
   1   3   1     3950.35     3829.26     45.69 o
   2   3   1      264.10      239.32     10.64 o
   3   3   1     1567.13     1447.98     20.75 o
   4   3   1     1430.23     1417.48     37.06 o
   5   3   1      313.48      304.95     17.92 o
   6   3   1    12296.94    12174.38    216.31 o
   7   3   1      501.34      454.62     23.89 o
   8   3   1       34.11       25.19     16.98 o
   9   3   1      451.38      465.03     26.29 o
  10   3   1      821.03      904.92     90.63 o
  11   3   1      193.52      245.88     22.88 o
  12   3   1      161.96      179.30     32.34 o
  13   3   1        1.41      -29.47     40.40 o
  14   3   1      958.40      956.41     49.24 o
  15   3   1       24.44       28.28     45.82 o
  16   3   1       39.78       98.16     45.34 o
 -16   4   1        1.50      -20.67     66.85 o
 -15   4   1     1003.16      953.70     53.53 o
 -14   4   1      688.98      708.67    105.51 o
 -13   4   1      137.39      117.86     28.73 o
 -12   4   1     1085.06      945.62     59.40 o
 -11   4   1      891.22      992.59     36.13 o
 -10   4   1       28.23        9.30     19.43 o
  -9   4   1     1306.35     1351.84     40.83 o
  -8   4   1        0.97       -7.71     11.49 o
  -7   4   1      691.69      856.71     46.53 o
  -6   4   1       47.19       75.42      9.95 o
  -5   4   1     1114.16     1153.22     25.65 o
  -4   4   1      463.70      520.03     22.42 o
  -3   4   1     5035.94     4887.63     81.35 o
  -2   4   1      812.93      854.26     23.44 o
  -1   4   1     1801.77     1997.53     79.82 o
   0   4   1        8.88       17.25      7.62 o
   1   4   1      604.89      549.99     23.50 o
   2   4   1      187.20      175.13      7.92 o
   3   4   1     2628.19     2500.38     60.79 o
   4   4   1     2636.48     2741.26     41.01 o
   5   4   1       16.08       -8.51      8.51 o
   6   4   1      159.45      165.76     14.52 o
   7   4   1      609.86      566.02     43.84 o
   8   4   1     1805.52     1810.72     38.11 o
   9   4   1     1392.75     1456.24     54.55 o
  10   4   1      425.38      518.18     40.21 o
  11   4   1      404.31      401.39     28.28 o
  12   4   1      185.74      191.02     37.06 o
  13   4   1      484.53      414.94     44.61 o
  14   4   1      119.88       85.56     35.01 o
  15   4   1      203.31      243.31     39.83 o
  16   4   1       41.28        0.05     58.37 o
 -16   5   1       20.26      -74.30    133.64 o
 -15   5   1      760.38      853.00     58.43 o
 -14   5   1      418.71      495.12     90.07 o
 -13   5   1       13.32       28.36     29.53 o
 -12   5   1      204.23      210.09     27.16 o
 -11   5   1       38.88      109.69     33.26 o
 -10   5   1     1431.37     1431.01     40.97 o
  -9   5   1        3.14       13.46     23.43 o
  -8   5   1      841.77      894.29     34.03 o
  -7   5   1     2609.09     2639.92     55.24 o
  -6   5   1     4095.78     4040.11     62.61 o
  -5   5   1      422.72      449.52     20.74 o
  -4   5   1       79.12       34.02     21.16 o
  -3   5   1     6251.36     6490.58    140.39 o
  -2   5   1    11711.22    11563.21    268.73 o
  -1   5   1     2661.67     2533.81     36.70 o
   0   5   1      412.46      418.71     21.84 o
   1   5   1     3165.00     3290.24     39.88 o
   2   5   1     7462.75     7346.33    152.90 o
   3   5   1      970.62      973.27     24.96 o
   4   5   1      230.73      177.99     10.12 o
   5   5   1      557.98      673.04     42.84 o
   6   5   1     5243.15     5117.27     72.08 o
   7   5   1     2718.88     2725.27     47.10 o
   8   5   1      548.32      548.09     35.23 o
   9   5   1       47.54       66.19     30.50 o
  10   5   1      558.65      582.51     27.40 o
  11   5   1      594.54      583.87     50.96 o
  12   5   1      647.64      674.60     45.32 o
  13   5   1       18.96       11.95     26.03 o
  14   5   1      859.31     1009.20     63.86 o
  15   5   1      293.77      311.46     67.60 o
  16   5   1        6.82       49.42     53.65 o
 -15   6   1       19.05       17.07     65.41 o
 -14   6   1       52.95       34.90     36.50 o
 -13   6   1       12.46      -20.95     27.69 o
 -12   6   1        0.17       17.44     36.03 o
 -11   6   1        0.89       12.54     14.67 o
 -10   6   1        8.86       -9.98     15.10 o
  -9   6   1      738.05      770.91     25.21 o
  -8   6   1      820.59      796.72     23.65 o
  -7   6   1      215.78      275.01     25.76 o
  -6   6   1      293.46      308.34     32.24 o
  -5   6   1     1329.11     1388.78     64.34 o
  -4   6   1      226.42      237.87     23.40 o
  -3   6   1     1727.97     1651.24     46.19 o
  -2   6   1      147.71      182.54     17.72 o
  -1   6   1     2073.73     2014.41     36.78 o
   0   6   1       17.26        6.45      8.96 o
   1   6   1     3834.40     3800.25     48.37 o
   2   6   1       43.66       81.33     16.98 o
   3   6   1      908.51      874.69     35.98 o
   4   6   1      158.80      207.01     17.87 o
   5   6   1       11.25       10.02     23.70 o
   6   6   1       29.68       21.99     19.64 o
   7   6   1       70.23       63.74     15.53 o
   8   6   1      426.82      452.64     22.35 o
   9   6   1        2.02        5.11     14.40 o
  10   6   1      495.16      557.54     54.11 o
  11   6   1       50.29       69.39     24.69 o
  12   6   1       16.75       30.98     21.99 o
  13   6   1       22.47       45.10     40.86 o
  14   6   1      174.45      197.28     80.93 o
  15   6   1        0.24      -10.84     37.40 o
 -14   7   1      135.02      202.59     72.19 o
 -13   7   1        0.81       28.81     26.86 o
 -12   7   1       29.86       64.60     29.66 o
 -11   7   1      168.87      142.78     34.67 o
 -10   7   1      663.03      667.42     22.70 o
  -9   7   1      880.36      933.44     70.66 o
  -8   7   1       18.89        9.95     16.74 o
  -7   7   1      733.87      740.36     37.30 o
  -6   7   1     2200.45     2159.32     60.06 o
  -5   7   1     1148.59     1237.29     68.56 o
  -4   7   1      379.07      545.60     81.92 o
  -3   7   1      173.62      179.15     24.72 o
  -2   7   1     8587.23     8692.59    218.61 o
  -1   7   1       91.41      116.76     12.41 o
   0   7   1      102.14      147.91      9.36 o
   1   7   1        6.42        6.40      7.54 o
   2   7   1     2273.58     2263.57     64.12 o
   3   7   1       66.18       54.07     33.78 o
   4   7   1       52.65       54.54     18.21 o
   5   7   1      509.68      510.69     52.94 o
   6   7   1     2805.55     2868.58     85.11 o
   7   7   1     1009.93     1081.55     77.23 o
   8   7   1        0.03        0.21     13.89 o
   9   7   1      158.57      140.79     14.02 o
  10   7   1      740.68      804.48     37.46 o
  11   7   1      615.48      605.64     36.14 o
  12   7   1       15.76       14.79     19.60 o
  13   7   1        0.21       28.22     29.81 o
  14   7   1      218.49       68.78     71.77 o
  15   7   1      369.03      363.63    107.10 o
 -14   8   1       95.83      157.75     85.04 o
 -13   8   1      348.14      284.09    118.27 o
 -12   8   1       15.26       38.83     38.03 o
 -11   8   1      291.40      221.42     29.59 o
 -10   8   1       57.16        2.53     52.71 o
  -9   8   1      931.51      953.12     63.78 o
  -8   8   1       24.86       -7.97     22.93 o
  -7   8   1     1133.84     1199.78    134.58 o
  -6   8   1      613.70      719.65     67.00 o
  -5   8   1     3155.97     3070.23    113.12 o
  -4   8   1      286.92      362.52     45.84 o
  -3   8   1     5295.53     5208.51    161.18 o
  -2   8   1       40.72       64.35     17.37 o
  -1   8   1     1190.65     1147.60     38.46 o
   0   8   1        1.22        5.80      7.32 o
   1   8   1     2984.55     3042.49     43.97 o
   2   8   1     1077.20     1009.20     51.14 o
   3   8   1     4375.79     4363.35     99.98 o
   4   8   1     1112.45     1178.81     52.87 o
   5   8   1     1151.18     1239.50     63.44 o
   6   8   1       53.27       29.84     23.18 o
   7   8   1      937.83      930.96     47.87 o
   8   8   1      332.65      306.82     36.56 o
   9   8   1      454.93      536.70     60.51 o
  10   8   1      658.12      657.27    109.85 o
  11   8   1      307.60      268.16     25.37 o
  12   8   1      205.77      123.45    110.00 o
  13   8   1      202.11      108.41    124.95 o
  14   8   1      130.96      137.17     49.71 o
 -13   9   1      328.17      132.05     87.29 o
 -12   9   1      449.70      430.62     86.51 o
 -11   9   1        0.45      104.50     68.18 o
 -10   9   1      172.73      176.79     38.05 o
  -9   9   1      959.18      918.05     92.69 o
  -8   9   1     2659.78     2517.34    110.15 o
  -7   9   1      468.38      536.09    100.00 o
  -6   9   1      602.70      685.95     53.75 o
  -5   9   1       34.18       24.49     31.00 o
  -4   9   1     3977.96     4067.96    105.07 o
  -3   9   1        4.74       14.13     22.00 o
  -2   9   1      148.15      157.13     26.53 o
  -1   9   1        1.08        2.12      9.27 o
   0   9   1        8.18       13.24      8.47 o
   1   9   1      116.25      115.31      9.03 o
   2   9   1       24.68       15.51     16.59 o
   3   9   1       36.69       30.70     19.96 o
   4   9   1     3450.34     3403.67    108.72 o
   5   9   1       32.95       76.60     23.59 o
   6   9   1      401.17      357.78     50.47 o
   7   9   1      479.51      480.79     51.62 o
   8   9   1     1836.06     1922.35    101.69 o
   9   9   1      229.23      151.62     41.80 o
  10   9   1       59.54       26.68     68.72 o
  11   9   1      299.90      257.74     51.39 o
  12   9   1      656.07      576.24    121.84 o
  13   9   1      341.83      188.31    147.75 o
 -12  10   1      256.18      223.42     66.20 o
 -11  10   1       17.28       33.98     39.11 o
 -10  10   1      100.95      105.98     50.41 o
  -9  10   1      273.71      321.95     85.70 o
  -8  10   1       18.07       45.51     61.49 o
  -7  10   1      931.77      879.16    137.80 o
  -6  10   1        1.63      -21.78     25.46 o
  -5  10   1     1362.69     1299.73     84.97 o
  -4  10   1       12.26      -23.82     23.82 o
  -3  10   1      110.66       83.94     28.04 o
  -2  10   1      102.65      118.91     22.25 o
  -1  10   1      352.09      310.57     20.42 o
   0  10   1       43.88       68.50     16.31 o
   1  10   1      528.01      537.32     27.95 o
   2  10   1       56.79       54.28     24.58 o
   3  10   1       90.42       68.55     23.53 o
   4  10   1       21.13       22.57     26.19 o
   5  10   1       76.09       79.82     24.92 o
   6  10   1        3.18       80.28     57.66 o
   7  10   1       68.65       66.54     61.49 o
   8  10   1       28.07       79.07     70.93 o
   9  10   1       17.72      -10.62     31.48 o
  10  10   1       28.35        8.14     42.74 o
  11  10   1       14.34        2.84     44.83 o
  12  10   1        3.59       28.24     51.86 o
 -10  11   1        1.18      -80.18     80.18 o
  -9  11   1       87.53       -9.72     68.32 o
  -8  11   1      363.39      382.05     82.57 o
  -7  11   1       46.45       41.71     37.94 o
  -6  11   1      230.74      207.09     33.89 o
  -5  11   1      274.42      347.05     49.03 o
  -4  11   1     1353.61     1427.36     88.10 o
  -3  11   1       42.95       71.29     30.82 o
  -2  11   1       51.44       50.26     20.08 o
  -1  11   1      201.66      185.16     24.43 o
   0  11   1     2661.81     2663.40     48.24 o
   1  11   1     1725.46     1652.92     58.82 o
   2  11   1        9.47      -20.80     20.80 o
   3  11   1       18.57       96.05     42.97 o
   4  11   1      657.49      752.48     63.04 o
   5  11   1      975.05     1220.83     71.45 o
   6  11   1      310.73      341.67     82.05 o
   7  11   1       50.45       78.64     57.01 o
   8  11   1      514.66      468.45     61.19 o
   9  11   1      735.75      892.50    147.47 o
  10  11   1      208.52      223.39    113.03 o
  -9  12   1       90.43       38.86     38.28 o
  -8  12   1      107.52       31.42     43.59 o
  -7  12   1      130.36       54.43     43.22 o
  -6  12   1       48.50        0.08     32.86 o
  -5  12   1      460.94      437.65     95.60 o
  -4  12   1        0.66        4.60     22.18 o
  -3  12   1      415.00      373.50     72.55 o
  -2  12   1      227.57      181.02     36.07 o
  -1  12   1      403.84      346.85     82.42 o
   0  12   1      120.68      158.35     68.41 o
   1  12   1      438.05      450.75     37.59 o
   2  12   1       15.97        2.36     18.71 o
   3  12   1      335.72      254.97     38.37 o
   4  12   1        1.87       29.59     42.59 o
   5  12   1      378.18      564.23    139.88 o
   6  12   1      262.96      180.20     59.24 o
   7  12   1      131.07      176.81     48.45 o
   8  12   1       15.91       12.77     42.75 o
   9  12   1       10.62       35.61    126.54 o
  -6  13   1      162.59      222.60     50.42 o
  -5  13   1      383.55      384.66     99.34 o
  -4  13   1      193.54       95.35     50.49 o
  -3  13   1       64.23       81.55     40.61 o
   1  13   1       73.07       49.44     70.75 o
   2  13   1        1.19      -50.05     50.05 o
   3  13   1      455.96      396.54     79.59 o
   4  13   1      558.70      614.23     85.79 o
   5  13   1      107.71       56.16     45.37 o
   6  13   1      102.67       88.63     44.19 o
  -2  14   1      222.16      282.42     99.34 o
  -1  14   1      192.63      262.40     69.54 o
   0  14   1       27.13        2.56     50.38 o
   1  14   1      172.93      247.28     94.48 o
 -17   0   2      900.12      901.09    144.01 o
 -16   0   2      720.39      792.01    204.06 o
 -15   0   2        0.44       65.51     55.00 o
 -14   0   2      129.49      128.42     43.97 o
 -13   0   2      604.59      634.01     54.00 o
 -12   0   2     1943.72     2076.82    103.97 o
 -11   0   2     1015.40     1173.26     62.67 o
 -10   0   2     1061.43      880.76     64.07 o
  -9   0   2      122.66      100.71     55.79 o
  -8   0   2     1183.65     1016.18     47.05 o
  -7   0   2     2910.17     2711.14     88.64 o
  -6   0   2     8865.10     8480.84    232.68 o
  -5   0   2       81.84       34.82     22.93 o
  -4   0   2     3429.53     3281.65     97.85 o
  -3   0   2     2630.78     2899.18     80.41 o
  -2   0   2     8494.18     7861.06    167.43 o
   2   0   2    12098.56    11310.86    265.82 o
   3   0   2      975.08     1171.79     38.73 o
   4   0   2     4208.17     3903.60     91.88 o
   5   0   2    14708.10    14703.25    477.11 o
   6   0   2      625.34      581.64     29.59 o
   7   0   2       34.89       70.44     25.23 o
   8   0   2     1394.32     1270.08     50.36 o
   9   0   2     1288.49     1279.55     66.59 o
  10   0   2      257.34      286.11     29.39 o
  11   0   2     1723.36     1586.04     80.41 o
  12   0   2      100.07       61.42     52.66 o
  13   0   2      338.93      348.93     42.68 o
  14   0   2        2.38       -7.43     45.42 o
  15   0   2       82.93       24.67     60.93 o
  16   0   2      412.91      370.10     56.74 o
 -17   1   2        0.59        8.35     42.28 o
 -16   1   2       16.31      -42.95     42.95 o
 -15   1   2      107.45       28.65     41.19 o
 -14   1   2       58.28       62.33     26.13 o
 -13   1   2      385.15      343.02     43.09 o
 -12   1   2        0.09      -27.97     28.42 o
 -11   1   2      431.43      394.02     47.49 o
 -10   1   2      203.87      215.42     26.10 o
  -9   1   2      103.12      137.73     21.68 o
  -8   1   2      347.13      367.91     24.23 o
  -7   1   2     3181.62     3345.17     62.77 o
  -6   1   2      248.10      314.45     27.01 o
  -5   1   2     1153.29     1014.36     30.91 o
  -4   1   2     4981.65     4929.24     79.36 o
  -3   1   2      800.95      809.37     22.07 o
  -2   1   2     1559.11     1545.81     34.95 o
  -1   1   2     9105.48     9192.24    109.44 o
   0   1   2     6498.35     5994.65    103.78 o
   1   1   2    16245.02    15481.79    498.68 o
   2   1   2    27825.16    27227.22    573.65 o
   3   1   2     1016.07     1054.94     20.72 o
   4   1   2      169.72      286.56     17.56 o
   5   1   2     3169.77     3256.00     56.73 o
   6   1   2      670.88      805.33     39.41 o
   7   1   2      782.90      775.20     54.66 o
   8   1   2      350.19      552.62     74.47 o
   9   1   2      155.86      134.18     29.15 o
  10   1   2      824.60      687.40     47.23 o
  11   1   2     1275.02     1218.19     53.34 o
  12   1   2      456.62      467.21     37.93 o
  13   1   2     1699.79     1615.17     71.78 o
  14   1   2       13.41       11.17     24.75 o
  15   1   2      384.98      276.60     48.46 o
  16   1   2       16.61       34.42     38.84 o
  17   1   2       17.43       -7.38     44.98 o
 -17   2   2       13.03       76.51     75.47 o
 -16   2   2      146.23      196.24     42.82 o
 -15   2   2      261.69      215.85     74.72 o
 -14   2   2      140.65      125.75     41.55 o
 -13   2   2       86.19       75.09     23.90 o
 -12   2   2      631.36      596.86     40.69 o
 -11   2   2      650.37      742.57     44.56 o
 -10   2   2        0.94       15.21     18.69 o
  -9   2   2     1140.05     1162.63     40.34 o
  -8   2   2     6557.65     6727.11    133.11 o
  -7   2   2      271.93      270.35     24.58 o
  -6   2   2      423.26      482.35     18.67 o
  -5   2   2        7.92       21.48     10.27 o
  -4   2   2     6459.29     6363.86     97.16 o
  -3   2   2    10773.05    11015.18    167.72 o
  -2   2   2    17793.32    17763.89    322.16 o
  -1   2   2    42323.02    40541.76   1190.46 o
   0   2   2     6990.05     6828.15    109.90 o
   1   2   2     7658.18     7744.77    108.40 o
   2   2   2      427.70      424.02     25.38 o
   3   2   2        2.96       -2.02     10.50 o
   4   2   2     2639.97     2360.49     36.29 o
   5   2   2     1649.26     1652.41     27.63 o
   6   2   2      107.81      101.97     12.90 o
   7   2   2      773.24      796.74     39.76 o
   8   2   2     2547.97     2518.12     60.85 o
   9   2   2     1351.03     1394.56     46.69 o
  10   2   2       10.06       43.42     22.81 o
  11   2   2      415.06      437.88     36.02 o
  12   2   2        4.15      -24.61     24.61 o
  13   2   2     2753.34     2723.53     92.13 o
  14   2   2        6.59       76.32     42.09 o
  15   2   2        3.76       13.34     54.01 o
  16   2   2       26.45       13.28     42.66 o
  17   2   2       10.56       11.49     49.61 o
 -16   3   2       26.41       70.57     44.36 o
 -15   3   2      314.06      281.76     54.36 o
 -14   3   2      331.61      294.76     34.03 o
 -13   3   2      935.90      850.43     60.21 o
 -12   3   2      729.87      780.22     93.25 o
 -11   3   2      729.98      772.00     49.58 o
 -10   3   2     1391.36     1450.06     94.96 o
  -9   3   2     4730.50     4714.42    115.73 o
  -8   3   2      260.09      248.40     19.91 o
  -7   3   2     1635.45     1518.40     34.57 o
  -6   3   2     1133.51     1258.49     27.74 o
  -5   3   2     4453.27     4512.14     69.19 o
  -4   3   2      470.79      461.23     20.44 o
  -3   3   2    11539.63    11281.17    177.23 o
  -2   3   2       29.15       60.16      7.33 o
  -1   3   2      592.02      750.09     16.27 o
   0   3   2     1097.05     1020.00     18.51 o
   1   3   2      105.05      116.59     10.35 o
   2   3   2       78.66      115.17     10.56 o
   3   3   2     3996.15     3772.06     51.14 o
   4   3   2     2308.04     2274.77     35.57 o
   5   3   2     2222.36     2166.89     36.81 o
   6   3   2       72.27       40.30     12.71 o
   7   3   2     2946.93     2592.39    106.47 o
   8   3   2      165.29      150.11     25.48 o
   9   3   2     1989.85     2034.31     64.45 o
  10   3   2       76.55      139.16     22.62 o
  11   3   2      648.64      710.26     48.41 o
  12   3   2      190.04      176.92     32.61 o
  13   3   2       31.61       56.44     34.85 o
  14   3   2      599.78      674.98     81.35 o
  15   3   2       67.97       99.90    116.63 o
  16   3   2      186.76      162.20     60.08 o
 -16   4   2      106.21       -6.35     72.52 o
 -15   4   2       40.26       74.90     32.40 o
 -14   4   2     1010.04     1083.79     66.99 o
 -13   4   2       45.13       33.85     37.95 o
 -12   4   2       41.59       26.47     28.13 o
 -11   4   2      573.82      607.92     32.81 o
 -10   4   2     2195.29     2294.44     59.76 o
  -9   4   2     1657.89     1623.30     53.17 o
  -8   4   2      390.69      432.14     22.44 o
  -7   4   2     1843.88     1885.08     37.53 o
  -6   4   2     3911.82     3998.77     61.30 o
  -5   4   2       29.20       39.47     11.49 o
  -4   4   2     2082.26     2219.09     53.59 o
  -3   4   2      610.45      550.98     19.97 o
  -2   4   2     3433.73     3146.95     41.38 o
  -1   4   2     1607.32     1693.79     28.59 o
   0   4   2      887.76      939.20     16.78 o
   1   4   2      427.78      429.29     17.77 o
   2   4   2      107.06       85.04     10.22 o
   3   4   2        3.65       15.65      8.44 o
   4   4   2     9757.80    10033.74    178.40 o
   5   4   2     6971.50     7368.84    122.34 o
   6   4   2     3921.36     3900.11     61.32 o
   7   4   2     5803.10     5890.36     98.46 o
   8   4   2      819.34      874.06     30.50 o
   9   4   2      378.94      362.56     49.48 o
  10   4   2     4242.25     4262.40     95.35 o
  11   4   2     1821.06     1848.66     74.15 o
  12   4   2      352.65      344.31     42.18 o
  13   4   2        3.17       -3.12     29.72 o
  14   4   2      250.49      217.14     69.27 o
  15   4   2      193.77      141.51     36.40 o
  16   4   2        5.48       62.27     55.10 o
 -16   5   2       45.74       77.57     55.57 o
 -15   5   2       47.79       53.79     38.25 o
 -14   5   2       96.44      155.35     49.96 o
 -13   5   2      111.17      117.13     30.56 o
 -12   5   2        0.41        2.37     31.41 o
 -11   5   2       54.23       55.85     23.90 o
 -10   5   2       75.94       40.61     17.56 o
  -9   5   2       26.52       21.41     17.77 o
  -8   5   2      111.57      102.82     17.41 o
  -7   5   2      487.35      517.99     21.17 o
  -6   5   2       15.67       35.66     10.86 o
  -5   5   2       65.48       73.24      9.57 o
  -4   5   2      160.33      164.03     14.83 o
  -3   5   2        4.23        8.37      4.74 o
  -2   5   2       10.43       10.48      7.95 o
  -1   5   2     2746.97     2869.38     46.49 o
   0   5   2      531.90      497.56     12.22 o
   1   5   2     1712.63     1694.45     25.39 o
   2   5   2      820.02      803.09     55.32 o
   3   5   2      377.48      410.28     27.92 o
   4   5   2     1145.58     1002.52     50.28 o
   5   5   2      796.09      864.13     39.12 o
   6   5   2        4.03      -12.70     12.70 o
   7   5   2     2735.53     2902.63     48.87 o
   8   5   2      218.69      194.59     18.91 o
   9   5   2        0.11      -17.75     18.75 o
  10   5   2        6.37       -4.34     15.31 o
  11   5   2      364.92      327.72     28.88 o
  12   5   2      774.61      763.26     48.59 o
  13   5   2       50.89       52.74     22.38 o
  14   5   2       26.80       20.04     37.04 o
  15   5   2       10.88        9.82     53.88 o
  16   5   2        5.37      -10.37     68.69 o
 -15   6   2      675.40       75.98    132.33 o
 -14   6   2     1050.31     1025.42    221.70 o
 -13   6   2      241.25      232.56     41.75 o
 -12   6   2      245.91      217.33     26.62 o
 -11   6   2      253.62      272.97     27.59 o
 -10   6   2     2197.59     2349.00     55.36 o
  -9   6   2       36.39       36.42     14.36 o
  -8   6   2       30.62       39.92     17.06 o
  -7   6   2       22.35       19.32     13.94 o
  -6   6   2     2602.90     2472.20     37.44 o
  -5   6   2        1.83       14.80     22.93 o
  -4   6   2      882.33      839.34     34.42 o
  -3   6   2     4297.58     4397.34    111.43 o
  -2   6   2    16492.62    16687.94    308.29 o
  -1   6   2      428.33      383.52     33.95 o
   0   6   2      103.65       98.09     10.68 o
   1   6   2      592.23      680.90     17.12 o
   2   6   2     7577.65     7418.93    136.37 o
   3   6   2     2139.97     2054.67     58.33 o
   4   6   2     2044.63     1989.42     56.72 o
   5   6   2        8.73        6.33     11.36 o
   6   6   2     3980.40     3861.54     70.27 o
   7   6   2     2446.63     2381.67     73.25 o
   8   6   2       35.02       57.94     17.13 o
   9   6   2       31.64       42.33     20.83 o
  10   6   2     2829.70     2738.81     63.88 o
  11   6   2      260.21      289.65     23.18 o
  12   6   2        0.86      -11.44     32.15 o
  13   6   2       51.67       33.47     26.13 o
  14   6   2     1131.33     1376.78    143.55 o
  15   6   2      761.50      861.52     56.94 o
 -14   7   2       22.51       32.15     69.16 o
 -13   7   2      159.46      113.49     32.99 o
 -12   7   2       23.91       -4.41     18.07 o
 -11   7   2      350.46      264.87     27.34 o
 -10   7   2        2.41       -3.94     18.13 o
  -9   7   2     1608.58     1538.27     59.40 o
  -8   7   2       26.80       37.35      8.86 o
  -7   7   2      303.83      463.80     59.01 o
  -6   7   2     2006.10     2161.20     65.66 o
  -5   7   2     3160.87     3205.49     81.42 o
  -4   7   2      195.74      209.95     24.60 o
  -3   7   2     1834.41     1836.27     63.58 o
  -2   7   2      542.35      591.32     38.04 o
  -1   7   2     1142.50     1056.27     41.32 o
   0   7   2       61.32       65.45     10.99 o
   1   7   2     2862.34     2834.02     41.98 o
   2   7   2     1192.36     1222.77     41.02 o
   3   7   2     2799.84     2702.76    120.79 o
   4   7   2     2021.93     2089.03     73.29 o
   5   7   2      246.94      368.30     37.40 o
   6   7   2       95.46      106.73     34.82 o
   7   7   2      432.84      413.88     36.01 o
   8   7   2      976.11      961.06     32.54 o
   9   7   2      488.02      498.05     39.25 o
  10   7   2      188.93      187.33     31.08 o
  11   7   2       47.18       26.97     27.64 o
  12   7   2       55.86       35.23     34.36 o
  13   7   2      139.63      118.15     55.14 o
  14   7   2       98.92      106.91     73.18 o
 -14   8   2        0.62      -48.96     48.96 o
 -13   8   2       48.87      101.17     55.55 o
 -12   8   2      190.85       61.40     66.73 o
 -11   8   2       17.93       -7.18     37.98 o
 -10   8   2        0.75        1.55      9.47 o
  -9   8   2      408.75      459.27     81.11 o
  -8   8   2      969.44     1014.64     72.05 o
  -7   8   2      493.81      468.68     60.05 o
  -6   8   2     1079.37     1066.64     52.33 o
  -5   8   2       65.21      108.76     26.14 o
  -4   8   2      380.38      416.53     31.95 o
  -3   8   2      678.20      667.09     45.66 o
  -2   8   2      817.67      839.34     36.15 o
  -1   8   2     1541.35     1575.56     51.80 o
   0   8   2     1329.41     1383.16     29.35 o
   1   8   2     1026.14     1052.25     20.08 o
   2   8   2      141.26      129.92     19.87 o
   3   8   2      268.85      289.63     33.07 o
   4   8   2      149.68      162.94     27.84 o
   5   8   2      524.54      619.35     46.93 o
   6   8   2     1010.65     1026.99     46.74 o
   7   8   2      295.20      394.59     42.23 o
   8   8   2      201.09      217.15     35.62 o
   9   8   2        2.25       30.08     29.11 o
  10   8   2      246.67      194.26     24.76 o
  11   8   2      694.01      552.49     91.37 o
  12   8   2      292.49      122.71     66.17 o
  13   8   2        8.48       -4.69     56.84 o
  14   8   2        6.86       15.61    115.70 o
 -13   9   2       80.35      110.93     84.95 o
 -12   9   2      216.58      138.38     81.10 o
 -11   9   2      341.38      272.88     64.74 o
 -10   9   2      136.56      147.82     34.20 o
  -9   9   2     1745.69     1768.53     78.32 o
  -8   9   2       11.26        4.88     55.14 o
  -7   9   2     2442.79     2393.81    130.16 o
  -6   9   2       38.21       66.30     38.33 o
  -5   9   2      788.00      960.31     50.30 o
  -4   9   2      142.16      161.18     27.66 o
  -3   9   2     2439.22     2552.63     67.45 o
  -2   9   2        0.20      -16.50     26.47 o
  -1   9   2      600.15      570.52     28.88 o
   0   9   2        0.36        8.90     11.72 o
   1   9   2      568.73      592.09     26.45 o
   2   9   2      142.70      118.68     24.92 o
   3   9   2     1863.75     1928.73     71.74 o
   4   9   2      347.83      350.10     34.16 o
   5   9   2      151.37      226.53     49.25 o
   6   9   2      247.36      299.30     57.47 o
   7   9   2      103.79      164.40     39.83 o
   8   9   2       26.97       73.31     38.91 o
   9   9   2      485.28      462.63    174.25 o
  10   9   2       38.60      -11.43     49.90 o
  11   9   2      266.39      261.94     58.02 o
  12   9   2      266.32      515.71    136.60 o
  13   9   2        2.71      -47.62     63.23 o
 -12  10   2      333.68      267.21     85.40 o
 -11  10   2       19.90       28.42     38.94 o
 -10  10   2       43.14       81.71     42.08 o
  -9  10   2      301.44      194.11    128.97 o
  -8  10   2     1306.92     1387.15    221.39 o
  -7  10   2      134.63      122.69     34.28 o
  -6  10   2      257.57      354.04     34.98 o
  -5  10   2      259.99      242.03     37.79 o
  -4  10   2     2643.87     2673.07     78.11 o
  -3  10   2      398.41      438.55     32.43 o
  -2  10   2       24.92       76.62     20.23 o
  -1  10   2      291.90      261.68     36.42 o
   0  10   2     3778.09     3953.01     73.52 o
   1  10   2     2429.44     2377.42     73.88 o
   2  10   2        2.73      -18.69     28.09 o
   3  10   2        4.49        6.46     20.90 o
   4  10   2     2868.60     3039.97    104.10 o
   5  10   2      107.79      113.25     32.65 o
   6  10   2      314.87      360.65     57.51 o
   7  10   2       26.14      101.31     61.49 o
   8  10   2     1492.20     1529.79    103.45 o
   9  10   2      382.41      319.28     45.01 o
  10  10   2      280.03      259.40    118.92 o
  11  10   2       34.84       35.85     52.01 o
  12  10   2      461.24      387.37     73.76 o
 -10  11   2       18.69       49.28     49.49 o
  -9  11   2        8.34      -47.12     47.12 o
  -8  11   2        1.45        5.89     61.77 o
  -7  11   2        3.64      -37.71     38.15 o
  -6  11   2      192.26      171.71     32.40 o
  -5  11   2       50.07       93.49     31.12 o
  -4  11   2       41.47       39.75     27.05 o
  -3  11   2       61.04      110.96     26.77 o
  -2  11   2       15.12       27.34     25.46 o
  -1  11   2       21.97       24.28     20.08 o
   0  11   2       57.44       68.50     13.67 o
   1  11   2       47.91       78.64     25.73 o
   2  11   2       20.05       29.79     18.61 o
   3  11   2     1207.57     1202.12     69.91 o
   4  11   2      729.40      781.47     71.90 o
   5  11   2      203.20      247.88     39.39 o
   6  11   2       53.54       67.66     63.36 o
   7  11   2       11.03       60.62     38.96 o
   8  11   2      409.59      407.67     73.04 o
   9  11   2      386.29      635.91    185.55 o
  10  11   2      164.16      100.30     53.24 o
  -9  12   2      152.02      132.17     54.61 o
  -8  12   2      170.08      110.33     38.61 o
  -7  12   2       27.48       58.10     51.82 o
  -6  12   2       29.25       54.80     57.83 o
  -5  12   2       62.61       25.28     54.20 o
  -4  12   2      263.70      205.26     34.37 o
  -3  12   2       52.60       39.43     31.80 o
  -2  12   2        9.44       33.28     29.95 o
  -1  12   2      188.10      177.85     24.18 o
   0  12   2     1161.07     1684.15    154.11 o
   1  12   2        1.58       11.36     57.05 o
   2  12   2      246.29      177.22     36.07 o
   3  12   2        2.32      -23.84     23.84 o
   4  12   2      984.61      928.23     65.50 o
   5  12   2      518.79      583.64     42.74 o
   6  12   2      122.52      154.01     76.45 o
   7  12   2        4.36       49.66     41.56 o
   8  12   2     1168.73     1587.71    273.17 o
   9  12   2       22.27       43.55    125.98 o
  -6  13   2        3.08      -79.90     79.90 o
  -5  13   2      485.16      497.27    175.60 o
  -4  13   2       22.78       13.77     35.62 o
  -3  13   2      298.55      342.66     66.31 o
  -2  13   2      130.03       -0.75    108.13 o
  -1  13   2     1080.55     1158.47    139.06 o
   0  13   2        8.01      -71.68     71.68 o
   1  13   2     1080.27     1118.70    100.54 o
   2  13   2       70.38       48.65     49.20 o
   3  13   2      354.74      431.57     70.53 o
   4  13   2      153.24      143.75     29.62 o
   5  13   2      594.08      570.67     86.59 o
   6  13   2      218.75      210.91     66.17 o
  -2  14   2      163.57      158.89     64.29 o
  -1  14   2       72.72       47.57     56.06 o
   0  14   2        1.62      -87.94     87.94 o
 -17   1   3      351.44      295.00     48.63 o
 -16   1   3      694.54      794.54     94.34 o
 -15   1   3      268.89      257.03     71.62 o
 -14   1   3      136.66      106.88     25.98 o
 -13   1   3      477.03      390.21     41.73 o
 -12   1   3     2183.51     2152.45    102.72 o
 -11   1   3      630.66      622.06     35.79 o
 -10   1   3       28.45        3.70     20.14 o
  -9   1   3      260.61      261.68     25.13 o
  -8   1   3    14184.91    14566.12    359.74 o
  -7   1   3     1442.33     1575.53     70.67 o
  -6   1   3     2971.75     2957.92     57.94 o
  -5   1   3      117.55      216.58     23.27 o
  -4   1   3     4046.51     3940.02     68.41 o
  -3   1   3      308.43      339.71     32.20 o
  -2   1   3       67.62       61.40     10.11 o
  -1   1   3    21877.67    20132.63    359.45 o
   0   1   3    12540.01    12276.98    217.72 o
   1   1   3     1100.87      950.76     24.02 o
   2   1   3      141.20      149.29     15.13 o
   3   1   3     5801.34     5917.99     83.88 o
   4   1   3    13388.00    13364.61    247.40 o
   5   1   3     8085.35     8123.57    147.17 o
   6   1   3     2488.08     2384.60     45.72 o
   7   1   3       79.24      130.80     19.27 o
   8   1   3     2341.11     2409.43     55.16 o
   9   1   3     2289.28     2216.09     57.33 o
  10   1   3      120.94      101.92     18.85 o
  11   1   3       27.01       14.16     19.79 o
  12   1   3      644.45      808.21     95.81 o
  13   1   3     1490.80     1446.57     79.28 o
  14   1   3       60.27       77.66     27.05 o
  15   1   3        2.54      -17.91     28.09 o
  16   1   3      346.27       57.01    119.16 o
  17   1   3      271.47      195.12     49.81 o
 -16   2   3        9.88       53.31     35.86 o
 -15   2   3      173.17      192.02     48.17 o
 -14   2   3        1.46        3.65     29.26 o
 -13   2   3      900.03      853.13     56.91 o
 -12   2   3      160.05      126.67     29.17 o
 -11   2   3     1213.51     1162.78     59.20 o
 -10   2   3        1.76       -9.10     18.99 o
  -9   2   3     1339.03     1372.20     45.05 o
  -8   2   3        2.31       12.74     15.80 o
  -7   2   3     1731.46     1651.47     73.02 o
  -6   2   3      907.86     1046.15     26.46 o
  -5   2   3     5177.16     4868.91     84.73 o
  -4   2   3      304.27      321.23     18.71 o
  -3   2   3     1978.04     1948.35     32.18 o
  -2   2   3    30006.32    29551.99    698.73 o
  -1   2   3    49599.43    46619.39   2182.22 o
   0   2   3       25.36       15.99     12.69 o
   1   2   3    19142.19    18985.35    377.91 o
   2   2   3    19462.87    18797.22    410.69 o
   3   2   3     1812.56     1730.01     36.28 o
   4   2   3     3685.10     3740.89     49.37 o
   5   2   3     1585.09     1448.36     36.95 o
   6   2   3     2805.84     3053.40     49.66 o
   7   2   3     2641.03     2691.33     56.04 o
   8   2   3      618.16      719.19     28.80 o
   9   2   3      959.91      993.05     35.77 o
  10   2   3        6.58        9.50     20.34 o
  11   2   3      110.52      141.84     27.33 o
  12   2   3     1041.47     1114.30     45.91 o
  13   2   3      361.22      493.55     86.02 o
  14   2   3       66.36       75.03     38.96 o
  15   2   3       18.56       31.29     32.71 o
  16   2   3      285.66      233.22     41.47 o
 -16   3   3       45.95      -45.46     45.46 o
 -15   3   3      123.57      169.18     48.99 o
 -14   3   3       41.94       68.50     25.42 o
 -13   3   3       78.22       80.38     31.63 o
 -12   3   3       35.19      143.92     78.22 o
 -11   3   3      901.42      865.29     55.00 o
 -10   3   3     1431.37     1444.20     54.55 o
  -9   3   3        2.72       13.46     26.52 o
  -8   3   3      580.33      658.72     38.73 o
  -7   3   3     2435.31     2395.43     45.68 o
  -6   3   3     2519.66     2414.09     46.84 o
  -5   3   3      461.27      539.57     20.51 o
  -4   3   3     4378.92     4464.36     72.53 o
  -3   3   3       14.38       20.94      8.62 o
  -2   3   3    10421.26    10156.29    168.75 o
  -1   3   3     3485.06     3479.87     66.29 o
   0   3   3     2221.78     2228.32     34.66 o
   1   3   3     1969.59     1893.54     28.27 o
   2   3   3        5.31       -1.91     10.93 o
   3   3   3      286.21      365.53     12.81 o
   4   3   3      379.58      398.57     29.86 o
   5   3   3      181.76      198.40     12.73 o
   6   3   3    11784.35    12316.60    217.41 o
   7   3   3     1148.95     1136.80     47.33 o
   8   3   3       49.98       37.01     15.38 o
   9   3   3      329.55      349.99     21.99 o
  10   3   3      307.47      385.44     43.37 o
  11   3   3      283.83      303.66     32.95 o
  12   3   3      319.89      285.09     35.51 o
  13   3   3       31.90       38.12     30.95 o
  14   3   3      240.44      198.94     30.78 o
  15   3   3       98.65       56.27     37.53 o
  16   3   3       33.62       73.50     54.76 o
 -16   4   3        0.16       85.92     69.72 o
 -15   4   3      395.30      545.46     96.32 o
 -14   4   3      256.02      257.10     42.73 o
 -13   4   3       12.00       -6.08     52.99 o
 -12   4   3      157.03      160.04     37.04 o
 -11   4   3      235.29      224.14     33.24 o
 -10   4   3      861.19      859.16     42.99 o
  -9   4   3     3734.67     3607.55     83.32 o
  -8   4   3      113.59      127.45     19.05 o
  -7   4   3      224.03      248.23     18.19 o
  -6   4   3      185.19      277.07     34.55 o
  -5   4   3      566.21      600.05     26.79 o
  -4   4   3      527.22      487.00     27.40 o
  -3   4   3     1420.76     1560.92     27.79 o
  -2   4   3     1173.42     1255.66     43.65 o
  -1   4   3       13.86        4.74      8.75 o
   0   4   3        0.61       24.25      9.87 o
   1   4   3     4257.39     4259.38     53.76 o
   2   4   3     1083.72     1066.96     26.50 o
   3   4   3     8768.96     8759.20    131.20 o
   4   4   3      464.63      592.36     17.95 o
   5   4   3     2552.56     2730.27     55.82 o
   6   4   3       44.98       58.70     16.29 o
   7   4   3     2039.96     1980.58     38.86 o
   8   4   3      402.90      444.05     37.38 o
   9   4   3      174.05      168.35     27.24 o
  10   4   3        6.11       29.21     17.81 o
  11   4   3      582.72      583.76     37.05 o
  12   4   3        3.18       -7.06     26.60 o
  13   4   3       65.41       20.50     24.61 o
  14   4   3      162.65      181.99     33.69 o
  15   4   3        6.52      -28.02     28.02 o
  16   4   3       35.03      105.49     52.80 o
 -15   5   3      341.00      271.36     39.05 o
 -14   5   3      950.18      988.37     57.79 o
 -13   5   3       64.57      113.81     36.26 o
 -12   5   3      628.45      590.70     35.33 o
 -11   5   3      164.34      110.92     47.27 o
 -10   5   3     1046.71     1071.94     45.79 o
  -9   5   3      593.64      592.94     31.62 o
  -8   5   3      209.63      261.07     16.52 o
  -7   5   3      583.45      678.53     27.24 o
  -6   5   3     4955.82     4962.61     82.70 o
  -5   5   3       69.01      104.47     13.57 o
  -4   5   3        5.81       18.47     10.34 o
  -3   5   3     1533.25     1703.34     35.51 o
  -2   5   3    16767.57    17052.68    337.19 o
  -1   5   3    11270.50    11394.91    216.68 o
   0   5   3     2663.93     2764.10     44.80 o
   1   5   3     2204.33     2235.65     33.95 o
   2   5   3    10845.36    10973.08    218.02 o
   3   5   3     3952.94     3931.14     52.51 o
   4   5   3      842.07      734.11     38.03 o
   5   5   3      641.16      750.95     20.25 o
   6   5   3     6764.38     6799.29    129.22 o
   7   5   3      691.93      667.12     29.66 o
   8   5   3     1793.45     1870.65     43.01 o
   9   5   3     1080.14     1051.71     34.77 o
  10   5   3      172.37      233.24     29.83 o
  11   5   3      938.23      902.11     39.37 o
  12   5   3       55.87      113.19     23.47 o
  13   5   3        0.79       17.54     30.38 o
  14   5   3      901.63      872.47     56.29 o
  15   5   3      894.39      914.44     58.71 o
 -15   6   3      356.83      215.98     77.80 o
 -14   6   3      117.49       63.05     45.34 o
 -13   6   3       72.39       58.81     26.80 o
 -12   6   3       61.14       45.85     29.83 o
 -11   6   3       44.06       34.71     19.82 o
 -10   6   3       36.67        7.88     24.60 o
  -9   6   3      373.26      465.21     46.47 o
  -8   6   3      282.84      305.16     17.18 o
  -7   6   3     2689.99     2606.32     50.50 o
  -6   6   3      153.26      156.85     17.13 o
  -5   6   3      739.52      742.55     40.62 o
  -4   6   3       50.49       46.16      9.62 o
  -3   6   3      452.45      465.18     23.98 o
  -2   6   3       37.52       70.04     11.71 o
  -1   6   3        3.65        2.62      7.92 o
   0   6   3        1.80      -11.00     11.00 o
   1   6   3     2946.48     2996.18     40.28 o
   2   6   3        0.59        8.03     14.49 o
   3   6   3       14.30       30.71      9.28 o
   4   6   3      425.39      408.96     11.25 o
   5   6   3       59.70       93.33     13.27 o
   6   6   3       63.31       73.83     12.76 o
   7   6   3        0.69        0.98     17.08 o
   8   6   3      286.76      247.16     21.57 o
   9   6   3       46.71       37.20     16.89 o
  10   6   3      118.14      108.54     23.54 o
  11   6   3       15.82        0.59     18.69 o
  12   6   3       14.98       21.15     22.82 o
  13   6   3       24.71       47.72     32.34 o
  14   6   3       93.61      103.84     35.33 o
  15   6   3        0.19        6.58     37.79 o
 -14   7   3      237.24      279.78     80.10 o
 -13   7   3      144.56       39.71     42.70 o
 -12   7   3        1.95        2.00     18.29 o
 -11   7   3        2.73       18.92     34.91 o
 -10   7   3      374.25      434.22     28.61 o
  -9   7   3      456.77      459.94     41.54 o
  -8   7   3        9.04       14.61     10.86 o
  -7   7   3     3484.56     3435.83     70.60 o
  -6   7   3       10.11       30.41     27.73 o
  -5   7   3     1649.82     1624.13     47.70 o
  -4   7   3        8.22        6.75     29.53 o
  -3   7   3      585.01      619.27     57.44 o
  -2   7   3     3820.01     3857.03     55.76 o
  -1   7   3      909.44      896.94     30.11 o
   0   7   3       24.74       14.42     14.12 o
   1   7   3      417.25      455.60     18.50 o
   2   7   3     1264.24     1270.79     26.73 o
   3   7   3      588.99      593.48     14.52 o
   4   7   3       15.81       27.43     21.53 o
   5   7   3      100.79      134.61     30.65 o
   6   7   3     2220.29     2148.65     42.90 o
   7   7   3      960.93      899.27     20.73 o
   8   7   3       26.16       32.07     13.70 o
   9   7   3      157.60      117.83     26.60 o
  10   7   3      905.89     1036.81     61.22 o
  11   7   3      463.97      621.43     50.07 o
  12   7   3      114.67      119.65     27.62 o
  13   7   3        5.71       -7.94     38.44 o
  14   7   3      502.97      290.83    142.99 o
 -14   8   3       10.25      -49.62     78.22 o
 -13   8   3       11.56      -42.93     49.99 o
 -12   8   3       32.81       69.44     67.47 o
 -11   8   3      874.19      880.33     73.71 o
 -10   8   3      450.91      346.20     27.81 o
  -9   8   3     1763.44     1733.86    145.67 o
  -8   8   3      398.65      334.83     43.53 o
  -7   8   3     2753.50     2626.21    118.19 o
  -6   8   3      117.30      117.54     23.31 o
  -5   8   3      506.90      501.47     38.35 o
  -4   8   3      859.76      940.82     64.78 o
  -3   8   3     1934.19     1902.78     60.23 o
  -2   8   3     1066.31     1053.82     34.24 o
  -1   8   3      304.65      383.86     29.57 o
   0   8   3        0.75       -4.48      9.72 o
   1   8   3     3082.84     3155.57     53.89 o
   2   8   3      145.59      158.52     38.88 o
   3   8   3      933.16     1112.65     42.74 o
   4   8   3      467.58      559.31     39.44 o
   5   8   3      276.67      309.39     31.83 o
   6   8   3      199.85      234.56     41.99 o
   7   8   3      368.81      403.33     80.55 o
   8   8   3      245.05      276.51     33.62 o
   9   8   3      583.82      507.92     33.29 o
  10   8   3       32.33       50.49     16.15 o
  11   8   3      800.29      655.19     71.41 o
  12   8   3      216.93      129.62     65.14 o
  13   8   3       43.22      -35.42     62.24 o
  14   8   3      384.51      202.14    135.04 o
 -13   9   3      339.06      359.99     74.96 o
 -12   9   3      212.90      250.97     63.54 o
 -11   9   3      205.77      209.45     52.16 o
 -10   9   3       95.47       86.36     37.65 o
  -9   9   3      703.65      797.76     54.22 o
  -8   9   3      596.28      612.83     49.73 o
  -7   9   3      219.47      100.47     38.12 o
  -6   9   3       23.01       59.21     56.73 o
  -5   9   3     1359.49     1400.61     59.25 o
  -4   9   3      366.51      398.11     48.26 o
  -3   9   3     1100.71     1128.39     56.26 o
  -2   9   3      459.72      503.15     57.97 o
  -1   9   3       47.19       58.97     11.86 o
   0   9   3      362.37      462.68     34.74 o
   1   9   3     1044.70     1092.09     42.56 o
   2   9   3      285.01      239.93     21.46 o
   3   9   3      408.92      424.53     41.93 o
   4   9   3     1580.85     1596.47    117.09 o
   5   9   3     1237.61     1362.52     81.96 o
   6   9   3      460.50      416.01     43.24 o
   7   9   3        6.59        6.72     25.31 o
   8   9   3     1952.69     1761.65    162.47 o
   9   9   3      656.30      635.21     94.30 o
  10   9   3        7.29       90.36     45.07 o
  11   9   3      246.03      215.84     51.98 o
  12   9   3      403.38      403.26    113.92 o
  13   9   3      415.76      198.78     86.73 o
 -12  10   3       15.05       88.22     85.60 o
 -11  10   3      197.77      173.61     69.72 o
 -10  10   3       50.75       20.69     40.35 o
  -9  10   3       10.25      -13.27    100.46 o
  -8  10   3        2.79       55.23    104.58 o
  -7  10   3      321.71      494.78     64.77 o
  -6  10   3        0.83       39.76     29.05 o
  -5  10   3      390.85      349.15     41.67 o
  -4  10   3      334.92      417.39     62.04 o
  -3  10   3      100.69       50.14     23.64 o
  -2  10   3       26.86       46.73     19.84 o
  -1  10   3      653.55      662.80     18.59 o
   0  10   3      142.94      151.61     25.66 o
   1  10   3     1006.38      963.89     40.18 o
   2  10   3     1574.84     1638.91     53.53 o
   3  10   3        1.32       31.83     21.98 o
   4  10   3        0.14      -26.73     26.73 o
   5  10   3       33.81       -6.73     27.82 o
   6  10   3      156.26      158.83     71.59 o
   7  10   3       13.65       -7.94     53.92 o
   8  10   3        0.12       30.28     30.43 o
   9  10   3       35.26       66.61     67.44 o
  10  10   3        7.22       53.43     45.13 o
  11  10   3       26.56      -21.73     46.23 o
  12  10   3       28.11      -17.65     50.07 o
 -10  11   3       19.89      -16.04     46.98 o
  -9  11   3      200.55      123.43     94.58 o
  -8  11   3     1034.27     1208.38    160.21 o
  -7  11   3       46.62       -5.81     65.98 o
  -6  11   3      630.03      619.29     49.36 o
  -5  11   3      175.30      150.08     39.51 o
  -4  11   3      558.32      613.78     65.61 o
  -3  11   3      180.57      193.80     36.85 o
  -2  11   3      131.11      114.99     20.05 o
  -1  11   3       35.75       19.33     16.64 o
   0  11   3     1928.11     1919.39     38.65 o
   1  11   3      542.29      503.90     46.78 o
   2  11   3      778.71      935.22     96.70 o
   3  11   3     1824.20     1793.06     60.17 o
   4  11   3     1637.71     1682.44     64.53 o
   5  11   3     1301.71     1380.46     72.98 o
   6  11   3      675.70      883.52    175.60 o
   7  11   3      155.25      139.35     42.51 o
   8  11   3      554.80      593.90     89.81 o
   9  11   3      360.88      586.75    139.06 o
  10  11   3       30.18       40.00     72.05 o
  -8  12   3       12.95       24.78     34.36 o
  -7  12   3      151.19      205.44     57.70 o
  -6  12   3       13.63      -13.02     30.45 o
  -5  12   3       96.87       69.65     47.49 o
  -4  12   3        2.45      -32.93     41.09 o
  -3  12   3      129.26       83.94     29.84 o
  -2  12   3       30.20       35.61     25.31 o
  -1  12   3      837.47      760.34     41.95 o
   1  12   3      652.52      732.69     59.90 o
   2  12   3       17.74       25.14     44.30 o
   3  12   3       12.54       22.88     23.56 o
   4  12   3       15.75       30.05     37.53 o
   5  12   3      671.35      788.11     47.93 o
   6  12   3      124.88       66.45     70.47 o
   7  12   3      408.23      335.04     55.30 o
   8  12   3       80.28      119.34    133.36 o
  -6  13   3      286.85       15.23    119.81 o
  -5  13   3      270.64      150.41     57.42 o
  -4  13   3       88.76       73.19     35.13 o
  -3  13   3      376.01      258.04    118.03 o
  -2  13   3      193.23      204.67     79.62 o
  -1  13   3       32.59      122.80     71.21 o
   0  13   3        1.09        5.70     62.33 o
   1  13   3      559.22      544.05     70.43 o
   2  13   3       12.01      -21.69     47.28 o
   3  13   3      334.93      377.12     82.15 o
   4  13   3      544.04      606.07     74.68 o
   5  13   3      165.17      191.33     57.34 o
   6  13   3       12.26      -40.41     42.25 o
   0  14   3       79.06       48.41     79.34 o
 -16   0   4      692.12      907.57     92.33 o
 -15   0   4        6.17      -30.24    123.36 o
 -14   0   4      404.43      432.10     59.48 o
 -13   0   4      131.88      110.74     53.55 o
 -12   0   4     2567.65     2673.20    113.05 o
 -11   0   4     1881.79     1744.19    123.23 o
 -10   0   4      381.54      443.64    126.07 o
  -9   0   4     2218.71     2320.28     90.33 o
  -8   0   4     1889.79     1947.33     94.53 o
  -7   0   4     7567.03     7672.03    253.82 o
  -6   0   4     8843.80     9317.67    299.01 o
  -5   0   4     4062.83     4450.25    114.84 o
  -4   0   4     4680.52     4247.57    109.20 o
  -3   0   4     1395.01     1194.80     45.05 o
  -2   0   4     7658.32     7196.43    179.60 o
  -1   0   4    16734.08    16852.26    745.30 o
   0   0   4    28757.90    26434.23    991.22 o
   1   0   4     2839.67     2199.74     32.80 o
   2   0   4       35.44       69.07     12.96 o
   3   0   4       18.94       26.37     11.62 o
   4   0   4    13167.96    12589.03    360.65 o
   5   0   4    10304.53    10080.27    274.63 o
   6   0   4     1621.13     1631.59     60.78 o
   7   0   4     1467.86     1567.05     65.47 o
   8   0   4     2956.02     2689.33     80.89 o
   9   0   4      238.15      268.04     26.38 o
  10   0   4     1879.32     1994.65     74.21 o
  11   0   4     4778.21     4509.75    133.78 o
  12   0   4     8981.89     8754.64    294.70 o
  13   0   4      367.52      403.84     53.78 o
  14   0   4      933.91      977.47     82.64 o
  15   0   4      386.53      213.51     62.90 o
 -16   1   4        0.87       39.44     51.66 o
 -15   1   4      749.99      713.62     80.02 o
 -14   1   4      179.30      205.73     33.32 o
 -13   1   4      232.80      203.60     36.44 o
 -12   1   4       58.71       58.03     34.70 o
 -11   1   4      988.96      971.86     49.38 o
 -10   1   4       23.51       24.81     21.38 o
  -9   1   4      106.29      202.14     24.25 o
  -8   1   4       14.27       11.50     15.40 o
  -7   1   4        1.74        5.90     14.10 o
  -6   1   4      377.38      537.51     27.74 o
  -5   1   4      479.34      494.21     26.72 o
  -4   1   4      591.26      641.80     28.58 o
  -3   1   4      129.02      216.09     15.52 o
  -2   1   4     9329.50     9110.61    149.16 o
  -1   1   4     2652.36     2575.66     34.17 o
   0   1   4       77.27       82.71     10.42 o
   1   1   4     2556.67     2635.98     55.31 o
   2   1   4      229.73      214.22     47.10 o
   3   1   4     1304.70     1222.27     21.37 o
   4   1   4     1877.41     1895.08     32.70 o
   5   1   4     4626.81     4723.78     75.77 o
   6   1   4     1906.58     1928.02     40.37 o
   7   1   4       80.76       65.23     13.17 o
   8   1   4      570.02      601.14     31.36 o
   9   1   4       20.55       22.11     25.46 o
  10   1   4     1849.24     1818.79     58.94 o
  11   1   4       96.49      123.32     27.79 o
  12   1   4     1522.66     1601.64     85.60 o
  13   1   4        0.32      -28.07     28.07 o
  14   1   4        0.51       -9.92     24.46 o
  15   1   4       68.76       61.41     28.89 o
  16   1   4       20.39      -43.89     70.56 o
 -16   2   4      564.71      510.32     73.98 o
 -15   2   4      101.03      113.78     39.57 o
 -14   2   4       27.34       55.09     58.72 o
 -13   2   4      163.56      157.73     33.35 o
 -12   2   4      593.02      634.38     43.33 o
 -11   2   4      690.71      620.87     34.42 o
 -10   2   4        4.06       21.79     18.02 o
  -9   2   4      497.63      504.34     32.44 o
  -8   2   4     4213.60     4155.04     98.04 o
  -7   2   4     1205.48     1156.73     31.62 o
  -6   2   4        0.20      -19.65     19.65 o
  -5   2   4      407.42      514.40     31.73 o
  -4   2   4     9537.60     9465.45    152.81 o
  -3   2   4    21311.71    20944.88    429.16 o
  -2   2   4     2802.27     2730.03     39.77 o
  -1   2   4     4665.51     4627.52     58.13 o
   0   2   4     2907.74     3018.46     44.15 o
   1   2   4      501.82      591.85     30.27 o
   2   2   4     3099.17     2985.14     43.96 o
   3   2   4       29.97       28.94      9.51 o
   4   2   4     2426.57     2391.71     39.57 o
   5   2   4        6.78       12.38     11.86 o
   6   2   4     8363.00     8874.18    159.20 o
   7   2   4     2018.25     2066.79     42.09 o
   8   2   4      986.18      956.42     33.72 o
   9   2   4      337.15      325.36     24.71 o
  10   2   4        6.94       15.53     22.95 o
  11   2   4      150.20      217.39     29.33 o
  12   2   4      214.99      219.11     30.98 o
  13   2   4      446.04      566.15     67.60 o
  14   2   4       70.85       34.42     28.85 o
  15   2   4       26.66       73.79     44.09 o
  16   2   4      213.02      358.91    104.58 o
 -16   3   4        1.05      -34.30     57.42 o
 -15   3   4       79.97       80.54     35.97 o
 -14   3   4       19.43       -8.11     23.84 o
 -13   3   4        7.26       -2.12     33.07 o
 -12   3   4      411.81      441.62     43.55 o
 -11   3   4     1463.92     1504.06     56.66 o
 -10   3   4      101.90      136.99     26.29 o
  -9   3   4     1133.20     1220.16     48.70 o
  -8   3   4       48.41       35.11     17.72 o
  -7   3   4      746.01      692.85     42.22 o
  -6   3   4       72.17       52.00     18.68 o
  -5   3   4    10825.83    10609.87    193.69 o
  -4   3   4     2369.98     2438.68     41.50 o
  -3   3   4    11030.05    10674.91    169.45 o
  -2   3   4     4239.45     4113.48     61.82 o
  -1   3   4    16972.15    16498.96    384.06 o
   0   3   4     6567.13     6296.35    105.31 o
   1   3   4    18509.46    18659.76    442.16 o
   2   3   4     9100.72     8934.52    159.28 o
   3   3   4     2121.00     2177.31     32.35 o
   4   3   4     1754.13     1657.68     37.89 o
   5   3   4     5275.87     5359.34     86.73 o
   6   3   4      145.55      154.06     20.34 o
   7   3   4     2641.77     2643.09     54.65 o
   8   3   4      294.45      393.71     23.83 o
   9   3   4      758.84      721.99     33.81 o
  10   3   4      385.21      372.89     33.72 o
  11   3   4      687.45      673.65     38.80 o
  12   3   4      645.60      844.55     65.84 o
  13   3   4      280.51      308.07     35.13 o
  14   3   4      146.67      183.84     34.11 o
  15   3   4        9.96       -9.67     27.44 o
  16   3   4       35.27       -1.31     32.66 o
 -16   4   4        0.52       54.18     73.30 o
 -15   4   4       79.72       54.27     34.87 o
 -14   4   4      893.53     1005.81     59.32 o
 -13   4   4       87.51       91.71     28.49 o
 -12   4   4      131.57      145.83     37.47 o
 -11   4   4     1441.94     1548.45     69.93 o
 -10   4   4     2746.98     2813.95     72.01 o
  -9   4   4      100.31      100.41     20.25 o
  -8   4   4      459.50      529.79     42.66 o
  -7   4   4      282.76      287.51     21.71 o
  -6   4   4     6404.48     6179.12     99.58 o
  -5   4   4        5.33       26.05     18.92 o
  -4   4   4     3066.21     3017.03     45.93 o
  -3   4   4       96.26       74.09     12.07 o
  -2   4   4    26457.02    26239.80    644.89 o
  -1   4   4    12039.83    11911.69    210.86 o
   0   4   4     1252.37     1379.60     34.55 o
   1   4   4       13.91       22.16     11.22 o
   2   4   4     1733.53     1592.64     31.69 o
   3   4   4       48.18       41.45     11.14 o
   4   4   4     2283.93     2333.81     35.00 o
   5   4   4      653.41      770.69     19.25 o
   6   4   4     2401.33     2332.68     52.34 o
   7   4   4     2207.67     2155.59     48.76 o
   8   4   4        6.65        6.59     16.38 o
   9   4   4      569.36      545.61     24.46 o
  10   4   4     2720.91     2646.25     70.74 o
  11   4   4     1911.33     1836.98     52.02 o
  12   4   4      131.57      158.39     29.43 o
  13   4   4        0.66       22.69     26.15 o
  14   4   4      344.30      393.46    101.24 o
  15   4   4      337.12      408.99     68.36 o
  16   4   4        6.74       -8.59     41.22 o
 -15   5   4      170.87      180.12     33.98 o
 -14   5   4      184.12      208.36     36.73 o
 -13   5   4       12.08       50.37     28.60 o
 -12   5   4      104.68       91.10     24.73 o
 -11   5   4        9.39       -2.94     21.55 o
 -10   5   4      206.70      142.08     19.99 o
  -9   5   4      349.32      326.47     32.14 o
  -8   5   4       42.85       43.45     15.74 o
  -7   5   4      122.30      130.82     18.39 o
  -6   5   4      103.34      117.31     16.85 o
  -5   5   4      225.70      225.80     18.81 o
  -4   5   4       84.46      119.89     10.03 o
  -3   5   4      320.87      433.48     46.04 o
  -2   5   4     1433.53     1536.93     24.86 o
  -1   5   4        7.37       12.28      8.97 o
   0   5   4      270.72      298.54     42.17 o
   1   5   4     2263.36     2243.86     39.20 o
   2   5   4      183.26      214.63     34.28 o
   3   5   4      895.54      946.23     20.55 o
   4   5   4        3.94       -3.03      8.07 o
   5   5   4      265.01      252.76     12.92 o
   6   5   4        9.08       31.14     13.10 o
   7   5   4      119.94      124.55     17.23 o
   8   5   4      513.63      535.88     27.29 o
   9   5   4      146.27      152.94     24.35 o
  10   5   4       10.03      -15.86     15.96 o
  11   5   4        4.61       -3.46     18.97 o
  12   5   4       74.02       36.12     36.66 o
  13   5   4        3.37       67.36     65.60 o
  14   5   4      107.83      139.12     47.90 o
  15   5   4        0.63       25.66     28.71 o
 -15   6   4      706.00      496.67     55.28 o
 -14   6   4      798.62      739.91     81.35 o
 -13   6   4      282.68      245.92     42.89 o
 -12   6   4      133.73      137.84     23.11 o
 -11   6   4        1.45       36.18     36.03 o
 -10   6   4      845.17      788.91     34.06 o
  -9   6   4      869.14      943.94     31.70 o
  -8   6   4      253.44      206.21     19.61 o
  -7   6   4       61.36       73.68     13.97 o
  -6   6   4      714.32      747.30     28.67 o
  -5   6   4      667.02      722.49     32.22 o
  -4   6   4       82.55      123.95     18.17 o
  -3   6   4      252.18      287.76     21.67 o
  -2   6   4     2659.39     2599.59     38.00 o
  -1   6   4      800.86      741.65     17.07 o
   0   6   4      365.57      451.80     25.70 o
   1   6   4      149.14      170.62     22.67 o
   2   6   4     7979.43     7838.63    163.58 o
   3   6   4     1401.59     1283.32     25.06 o
   4   6   4      100.68      131.96     21.83 o
   5   6   4       45.40       52.30     11.41 o
   6   6   4     3605.42     3509.36     60.32 o
   7   6   4     3869.86     3833.09     69.67 o
   8   6   4       80.38       71.59     21.20 o
   9   6   4     1145.86     1069.10     58.61 o
  10   6   4      516.91      598.16     44.87 o
  11   6   4     1755.13     1689.47     68.73 o
  12   6   4       42.66       31.52     32.96 o
  13   6   4        1.76       17.58     51.58 o
  14   6   4      615.86      599.54     95.36 o
  15   6   4      372.96      284.11     49.34 o
 -14   7   4       10.19      -59.06    124.01 o
 -13   7   4      309.60      254.35     46.69 o
 -12   7   4       44.81       89.07     40.68 o
 -11   7   4      697.90      745.77     61.10 o
 -10   7   4        4.97       -7.56     17.75 o
  -9   7   4     3992.10     3951.28     79.00 o
  -8   7   4       20.03        7.32     14.53 o
  -7   7   4       29.73       31.12     11.78 o
  -6   7   4     2281.62     2314.31     51.32 o
  -5   7   4     1330.72     1266.67     40.37 o
  -4   7   4        1.46       -5.89     10.10 o
  -3   7   4      803.04      807.77     25.15 o
  -2   7   4      219.12      248.87     12.98 o
  -1   7   4      535.65      600.90     16.75 o
   0   7   4      253.90      298.44     23.34 o
   1   7   4     1609.35     1648.34     33.84 o
   2   7   4      191.27      279.72     27.29 o
   3   7   4      892.67      905.27     19.67 o
   4   7   4      588.03      553.44     19.88 o
   5   7   4       78.22       70.87     12.48 o
   6   7   4      555.83      532.09     30.49 o
   7   7   4      246.06      297.34     16.19 o
   8   7   4      131.30      115.70     17.43 o
   9   7   4        7.38       42.86     18.08 o
  10   7   4      260.18      255.58     35.44 o
  11   7   4      472.50      245.14     61.59 o
  12   7   4      253.84      229.77     55.84 o
  13   7   4      487.38      470.10     59.15 o
  14   7   4       94.21      106.99     54.72 o
 -13   8   4       17.42       -5.42     66.73 o
 -12   8   4       42.00      111.40     71.96 o
 -11   8   4      372.92      283.28    239.06 o
 -10   8   4       49.50       42.57     15.87 o
  -9   8   4      716.83      692.64     84.94 o
  -8   8   4       39.85      -38.96     38.96 o
  -7   8   4       27.00        1.28     36.32 o
  -6   8   4     1879.79     1807.27     62.23 o
  -5   8   4       76.17       70.81     43.56 o
  -4   8   4      405.73      455.31     34.22 o
  -3   8   4     1291.15     1247.22     22.44 o
  -2   8   4     2429.86     2411.33     42.43 o
  -1   8   4     2200.80     2207.25     42.53 o
   0   8   4     1465.28     1551.15     35.40 o
   1   8   4      749.05      776.07     41.42 o
   2   8   4       82.21       95.32     15.34 o
   3   8   4       53.27       52.39     16.08 o
   4   8   4      170.93      133.10     28.73 o
   5   8   4      659.37      683.54     68.17 o
   6   8   4        8.71        8.87     30.68 o
   7   8   4       64.50       43.00     34.56 o
   8   8   4      116.42      129.73     10.41 o
   9   8   4      903.21      799.61     53.36 o
  10   8   4      219.74      169.22     31.73 o
  11   8   4      262.25      230.38     42.36 o
  12   8   4        5.75       43.46     38.07 o
  13   8   4      126.40       67.88     48.80 o
 -12   9   4      166.89      328.03     96.63 o
 -11   9   4      119.61      130.32     49.30 o
 -10   9   4       24.71      -18.73     43.01 o
  -9   9   4       75.17      112.21     33.74 o
  -8   9   4       19.89        1.13     34.99 o
  -7   9   4     1054.89     1108.13     65.12 o
  -6   9   4      135.32      113.92     40.64 o
  -5   9   4     1588.63     1662.70     70.03 o
  -4   9   4      827.24      898.21     55.42 o
  -3   9   4     1332.63     1298.04     48.04 o
  -2   9   4       85.47       72.94      9.61 o
  -1   9   4      687.20      705.65     57.68 o
   0   9   4     1166.46     1262.76     37.36 o
   1   9   4       98.09      104.82     32.07 o
   2   9   4     1042.42     1128.05     29.57 o
   3   9   4        7.60       70.78     28.27 o
   4   9   4      512.76      568.25     94.62 o
   5   9   4      397.19      500.99     37.68 o
   6   9   4        4.99       32.50     36.44 o
   7   9   4       39.66       30.07     27.03 o
   8   9   4       36.96       62.03     35.55 o
   9   9   4      186.37      173.33     56.01 o
  10   9   4      118.11       87.76     68.15 o
  11   9   4      293.75      215.60     92.19 o
  12   9   4      316.44      191.26     72.63 o
 -11  10   4        5.59      -48.00     48.00 o
 -10  10   4       48.54       70.61     42.22 o
  -9  10   4      266.97      306.12     54.73 o
  -8  10   4      939.43     1126.70    100.82 o
  -7  10   4       89.05      100.46     51.52 o
  -6  10   4      124.93      163.06     31.65 o
  -5  10   4        8.54       51.24     39.39 o
  -4  10   4     4462.20     4413.68    176.71 o
  -3  10   4     1067.15     1232.44     70.87 o
  -2  10   4      117.58       82.78     23.74 o
  -1  10   4       82.96       87.86     12.49 o
   0  10   4     1546.45     1645.43     51.76 o
   1  10   4     1129.67     1079.17     29.15 o
   2  10   4      140.26      155.50     28.89 o
   3  10   4        1.56       -5.80     22.18 o
   4  10   4     3011.98     3132.14     97.96 o
   5  10   4     1071.97     1149.26     82.96 o
   6  10   4      235.37      219.59     58.78 o
   7  10   4      229.23      207.82     40.65 o
   8  10   4       94.04      118.32     34.66 o
   9  10   4      353.00      307.40     44.96 o
  10  10   4       46.92      111.42     48.96 o
  11  10   4       56.50       95.37     42.53 o
 -10  11   4       12.61      -16.49     54.74 o
  -9  11   4       96.37      145.39     62.96 o
  -8  11   4        0.77      -23.69     42.89 o
  -7  11   4       10.31       34.13     52.02 o
  -6  11   4        0.93       16.49     27.40 o
  -5  11   4      169.26      163.33     35.84 o
  -4  11   4       62.50       27.96     30.04 o
  -3  11   4      178.11      129.37     30.52 o
  -2  11   4       50.23       33.12     23.84 o
  -1  11   4      105.75       80.84     17.76 o
   0  11   4       15.68       46.30     12.50 o
   1  11   4      185.19      144.76     24.58 o
   2  11   4      637.44      620.44     42.07 o
   3  11   4       71.19       83.52     27.09 o
   4  11   4      119.74      105.71     31.75 o
   5  11   4       23.53       50.12     43.08 o
   6  11   4       72.86      114.88     51.01 o
   7  11   4       76.03      119.37     34.17 o
   8  11   4       32.31      -33.11     33.11 o
   9  11   4       81.34       91.24     48.27 o
  10  11   4       22.72       50.28     70.93 o
  -8  12   4      562.97      342.77     63.06 o
  -7  12   4      160.20      157.92     49.05 o
  -6  12   4       22.99       16.97     33.67 o
  -5  12   4       26.14       70.76     46.30 o
  -4  12   4      236.77      161.96     42.72 o
  -3  12   4      319.04      263.98     49.09 o
  -2  12   4        6.35       21.33     22.53 o
  -1  12   4       41.77        0.28     21.96 o
   0  12   4     1370.29     1412.95    135.79 o
   1  12   4      203.94      203.74     38.61 o
   2  12   4      103.21       53.23     28.92 o
   3  12   4       59.01      105.12     41.79 o
   4  12   4      972.58     1025.01     52.98 o
   5  12   4      554.78      612.91     44.04 o
   6  12   4      121.26      173.55     40.56 o
   7  12   4        6.71      -15.32     31.64 o
   8  12   4      454.55      452.87     76.21 o
  -6  13   4        0.50       29.32     46.32 o
  -5  13   4      221.58       88.68     46.89 o
  -4  13   4       12.53       35.20     32.62 o
  -3  13   4      162.82       54.33     45.54 o
  -2  13   4       10.75        1.40     62.33 o
  -1  13   4      764.05      773.99    113.08 o
   0  13   4      151.86      126.44     71.21 o
   1  13   4      665.16      632.41    110.93 o
   2  13   4        1.42        1.12     63.08 o
   3  13   4      120.01       88.60     74.39 o
   4  13   4       82.78       87.29     51.39 o
   5  13   4      170.28       55.62     30.49 o
   6  13   4      181.13      188.14     38.06 o
 -16   1   5      429.39      431.19     51.76 o
 -15   1   5      335.20      328.41     40.55 o
 -14   1   5      227.62      190.94     33.41 o
 -13   1   5        6.35        9.65     27.31 o
 -12   1   5     1359.79     1382.97     59.14 o
 -11   1   5     2299.40     2131.10     76.64 o
 -10   1   5       40.74       74.58     23.72 o
  -9   1   5      308.27      346.50     24.27 o
  -8   1   5     7107.88     7364.50    149.19 o
  -7   1   5     2820.20     2848.36     65.12 o
  -6   1   5     1281.65     1319.49     33.74 o
  -5   1   5        5.23       37.63     14.33 o
  -4   1   5     2111.64     2001.86     40.70 o
  -3   1   5     2040.44     2067.38     39.38 o
  -2   1   5      123.49       94.65     17.89 o
  -1   1   5      158.29      158.96     11.64 o
   0   1   5       19.10       42.32      8.67 o
   1   1   5      178.42      183.32      8.69 o
   2   1   5      233.19      227.34     19.22 o
   3   1   5     3698.81     3698.47     53.76 o
   4   1   5      999.69      972.60     22.16 o
   5   1   5    13415.19    13654.28    275.27 o
   6   1   5     1693.80     1963.61     38.84 o
   7   1   5        6.43       10.36     13.20 o
   8   1   5     2854.34     2885.81     61.74 o
   9   1   5     2039.07     2028.57     52.95 o
  10   1   5      783.14      817.73     43.12 o
  11   1   5      667.50      702.31     58.49 o
  12   1   5     1919.92     1924.26     60.62 o
  13   1   5     1571.80     1583.31     92.24 o
  14   1   5      173.74      215.02     36.82 o
  15   1   5       72.16       31.79     26.20 o
  16   1   5      156.15      132.34     32.60 o
 -16   2   5        0.84       17.70     33.01 o
 -15   2   5       52.09       74.76     36.06 o
 -14   2   5        4.55        0.85     31.98 o
 -13   2   5      326.20      467.67     83.82 o
 -12   2   5      163.46      136.86     26.62 o
 -11   2   5     1776.00     1723.77     71.03 o
 -10   2   5       16.43       -4.06     22.57 o
  -9   2   5      276.49      279.56     28.64 o
  -8   2   5      202.47      215.78     20.99 o
  -7   2   5     2205.47     2183.80     52.67 o
  -6   2   5        5.77        9.71     15.88 o
  -5   2   5     3028.63     3006.51     51.37 o
  -4   2   5       60.66       72.75     14.08 o
  -3   2   5     2075.73     1912.71     47.89 o
  -2   2   5      404.17      472.71     23.94 o
  -1   2   5    11686.72    11294.08    229.12 o
   0   2   5       61.28       87.19     17.68 o
   1   2   5     1352.54     1510.48     69.29 o
   2   2   5      204.90      190.52     13.33 o
   3   2   5     3560.83     3532.16     55.30 o
   4   2   5      401.57      501.89     19.72 o
   5   2   5     2631.43     2624.03     41.74 o
   6   2   5     4559.89     4610.00     93.78 o
   7   2   5     1828.15     1936.27     48.57 o
   8   2   5     1298.85     1378.54     46.37 o
   9   2   5     1197.29     1291.51     50.98 o
  10   2   5      564.24      633.15     40.24 o
  11   2   5      266.34      279.43     26.80 o
  12   2   5     1210.18     1225.23     49.14 o
  13   2   5       13.57      -26.69     26.69 o
  14   2   5        9.08       16.38     25.90 o
  15   2   5        1.49       56.71     29.30 o
  16   2   5      124.74       92.43     37.97 o
 -16   3   5      154.60      174.97     52.53 o
 -15   3   5       59.26       63.43     28.97 o
 -14   3   5       41.95        0.55     27.01 o
 -13   3   5       21.37        1.17     24.55 o
 -12   3   5        2.05        1.24     26.15 o
 -11   3   5      224.39      214.25     43.92 o
 -10   3   5      165.18      159.05     32.67 o
  -9   3   5      529.60      608.18     34.98 o
  -8   3   5      400.95      394.12     26.04 o
  -7   3   5     1456.37     1490.53     39.28 o
  -6   3   5     1449.87     1366.56     40.29 o
  -5   3   5     2593.35     2603.49     45.93 o
  -4   3   5     1112.87     1132.79     29.89 o
  -3   3   5     3342.52     3493.80     49.03 o
  -2   3   5    11073.19    11817.36    198.05 o
  -1   3   5     2740.99     2754.18     48.28 o
   0   3   5      980.13     1120.23     32.01 o
   1   3   5     1647.15     1779.72     35.34 o
   2   3   5     2931.85     2781.26     53.55 o
   3   3   5     4871.08     4819.41     64.39 o
   4   3   5      413.33      491.32     23.04 o
   5   3   5      954.69      924.42     40.70 o
   6   3   5      370.17      322.80     32.36 o
   7   3   5      431.17      421.96     22.54 o
   8   3   5        1.23        6.42     20.15 o
   9   3   5      157.99      199.84     20.71 o
  10   3   5      122.34      176.12     25.20 o
  11   3   5      883.51      889.94     41.69 o
  12   3   5       42.16       18.42     22.18 o
  13   3   5      221.18      218.17     27.92 o
  14   3   5      388.26      458.27     57.32 o
  15   3   5      397.21      404.41     39.44 o
  16   3   5      114.43      226.27     46.46 o
 -16   4   5        0.21       61.19     60.31 o
 -15   4   5       65.37       33.95     35.99 o
 -14   4   5       19.52        0.82     31.87 o
 -13   4   5      198.70      203.34     30.07 o
 -12   4   5        9.24       10.74     39.19 o
 -11   4   5      312.84      353.09     26.96 o
 -10   4   5        0.34       47.22     29.17 o
  -9   4   5      209.68      327.78     38.85 o
  -8   4   5      248.04      305.63     24.18 o
  -7   4   5      145.52      135.95     31.45 o
  -6   4   5       13.79       46.59     34.16 o
  -5   4   5      369.79      361.13     24.37 o
  -4   4   5     4608.00     4675.40     78.58 o
  -3   4   5    21045.92    21440.66    455.59 o
  -2   4   5     1291.53     1400.43     30.64 o
  -1   4   5     3143.97     3115.81     53.06 o
   0   4   5     5674.79     5972.77    104.84 o
   1   4   5    10510.62    10771.68    203.30 o
   2   4   5    12546.46    12597.41    256.97 o
   3   4   5      910.28      875.81     33.74 o
   4   4   5     2327.42     2415.34     40.12 o
   5   4   5     1436.11     1388.66     46.29 o
   6   4   5      525.36      603.00     37.81 o
   7   4   5     1518.41     1554.45     45.62 o
   8   4   5     1629.88     1687.59     53.17 o
   9   4   5      135.63      159.18     20.75 o
  10   4   5      211.51      262.13     24.63 o
  11   4   5       43.19       42.20     20.90 o
  12   4   5      159.73      164.64     36.25 o
  13   4   5        2.59       -4.93     25.06 o
  14   4   5      205.78      195.45     62.24 o
  15   4   5        2.40       49.69     70.31 o
  16   4   5      111.83      148.16     35.46 o
 -15   5   5       97.02       94.07     32.90 o
 -14   5   5      891.15      996.34     71.61 o
 -13   5   5      124.36      122.44     30.46 o
 -12   5   5      160.26      158.99     41.79 o
 -11   5   5       83.30      124.21     32.05 o
 -10   5   5     2887.08     2802.03     79.31 o
  -9   5   5       17.03       20.48     17.99 o
  -8   5   5       37.12       64.11     18.35 o
  -7   5   5      473.80      530.29     27.88 o
  -6   5   5     4434.28     4599.70     82.40 o
  -5   5   5     3595.03     3607.69     60.52 o
  -4   5   5     2158.54     2094.90     36.03 o
  -3   5   5      521.26      629.71     20.80 o
  -2   5   5     8746.93     8191.06    141.44 o
  -1   5   5     2134.17     2045.25     43.86 o
   0   5   5      415.61      514.32     40.23 o
   1   5   5     1399.85     1355.71     35.53 o
   2   5   5     7130.31     7351.66    148.02 o
   3   5   5     9945.73    10152.44    212.82 o
   4   5   5      805.13      828.24     36.99 o
   5   5   5      170.27      246.55     18.48 o
   6   5   5     2786.43     2871.69     46.30 o
   7   5   5     2078.62     2064.09     47.60 o
   8   5   5     1212.22     1130.06     43.51 o
   9   5   5     1114.05     1037.49     39.15 o
  10   5   5       63.11       95.76     32.45 o
  11   5   5      695.05      820.34     59.68 o
  12   5   5        3.24       38.93     35.40 o
  13   5   5        2.94       62.94     31.56 o
  14   5   5      449.92      457.60     40.94 o
  15   5   5      528.40      559.82     57.46 o
 -15   6   5      121.98      136.73     38.41 o
 -14   6   5        6.23       -8.19     33.45 o
 -13   6   5      132.48       59.17     39.80 o
 -12   6   5      115.38      101.34     28.23 o
 -11   6   5       31.95       18.93     26.49 o
 -10   6   5      501.72      517.03     47.14 o
  -9   6   5      297.65      325.45     23.01 o
  -8   6   5      109.17      157.00     21.50 o
  -7   6   5        1.15        9.31     12.29 o
  -6   6   5     1024.67      988.93     32.64 o
  -5   6   5      464.76      538.95     30.65 o
  -4   6   5        8.47       -5.48     16.05 o
  -3   6   5      181.79      186.88     21.19 o
  -2   6   5       17.04       14.49     13.47 o
  -1   6   5      119.16      110.73     16.22 o
   0   6   5      811.10      837.87     25.11 o
   1   6   5        2.64        4.36     13.23 o
   2   6   5     1222.93     1282.60     32.53 o
   3   6   5     1395.22     1464.81     70.87 o
   4   6   5        6.08       22.46     12.37 o
   5   6   5       21.70       48.64      9.51 o
   6   6   5       11.39       -1.61     14.42 o
   7   6   5      648.77      655.88     25.42 o
   8   6   5      202.44      309.64     43.11 o
   9   6   5      156.12      161.75     21.12 o
  10   6   5        0.75       -0.88     20.43 o
  11   6   5      158.24      119.85     33.69 o
  12   6   5       49.08       43.96     31.29 o
  13   6   5      289.61      285.51     46.53 o
  14   6   5       38.63       57.64     34.01 o
  15   6   5        7.33       71.71     34.15 o
 -14   7   5      310.69      271.68     83.78 o
 -13   7   5       79.15       63.93     34.45 o
 -12   7   5        3.97       31.54     25.41 o
 -11   7   5       74.49       42.86     26.47 o
 -10   7   5     2751.28     2537.05     77.29 o
  -9   7   5      505.71      513.21     22.85 o
  -8   7   5      380.96      389.96     24.26 o
  -7   7   5       76.30       76.39     27.79 o
  -6   7   5      846.06      827.02     28.38 o
  -5   7   5     1357.17     1379.21     37.45 o
  -4   7   5      204.81      177.32     16.65 o
  -3   7   5       41.25       38.05     15.28 o
  -2   7   5     2862.42     2738.43     71.41 o
  -1   7   5      856.31      909.32     27.90 o
   0   7   5      910.64      992.80     58.95 o
   1   7   5      605.83      590.11     18.53 o
   2   7   5      847.18      878.65     52.80 o
   3   7   5     1586.55     1619.11     40.59 o
   4   7   5      194.85      208.62     25.86 o
   5   7   5       24.53       21.87     12.01 o
   6   7   5      485.02      503.72     40.19 o
   7   7   5      632.46      659.52     24.40 o
   8   7   5       32.75       10.70     14.72 o
   9   7   5      300.18      242.43     20.10 o
  10   7   5     1459.75     1368.88     67.27 o
  11   7   5      214.42      122.32     30.40 o
  12   7   5      113.41       60.99     40.01 o
  13   7   5        1.30        4.12     36.27 o
  14   7   5      208.38      188.01     70.79 o
 -13   8   5      284.48      309.74    101.02 o
 -12   8   5       57.38      136.08     47.86 o
 -11   8   5      708.96      822.22     94.90 o
 -10   8   5       49.73       85.95     25.11 o
  -9   8   5      821.22      845.29     51.68 o
  -8   8   5        0.16        6.71     14.74 o
  -7   8   5      848.49      809.50     37.88 o
  -6   8   5       13.19       20.95      7.39 o
  -5   8   5     1799.97     1800.90     29.62 o
  -4   8   5       98.80      147.09     14.62 o
  -3   8   5     1581.74     1685.25     64.64 o
  -2   8   5      315.43      326.47     17.85 o
  -1   8   5      628.90      652.17     26.38 o
   0   8   5      131.68      150.91     20.05 o
   1   8   5      699.27      751.32     24.25 o
   2   8   5     2466.78     2467.97     73.96 o
   3   8   5       21.78       -1.23     14.32 o
   4   8   5      506.07      550.56     22.72 o
   5   8   5       38.62       30.86     14.98 o
   6   8   5      625.73      661.08     19.47 o
   7   8   5       40.26       34.50     16.16 o
   8   8   5     1274.13     1216.78     42.66 o
   9   8   5      406.88      360.76     21.33 o
  10   8   5      145.11      107.28     20.38 o
  11   8   5      538.55      472.16     53.86 o
  12   8   5      197.21      198.26     60.97 o
  13   8   5       47.77       69.69     62.86 o
 -12   9   5      179.36      283.45    152.24 o
 -11   9   5       29.81       26.99     42.69 o
 -10   9   5        7.75       43.86     40.33 o
  -9   9   5      323.48      359.36     63.96 o
  -8   9   5     1727.80     1755.66    115.14 o
  -7   9   5      279.08      297.23     48.86 o
  -6   9   5        7.61       -1.25     32.11 o
  -5   9   5      283.34      277.76     43.08 o
  -4   9   5     1719.05     1836.01     81.94 o
  -3   9   5     1165.02     1169.21     23.69 o
  -2   9   5      132.05      125.32     17.99 o
  -1   9   5       82.56       98.91     14.97 o
   0   9   5       89.52       72.61     14.74 o
   1   9   5       30.83       17.26     16.31 o
   2   9   5      346.84      327.94     23.41 o
   3   9   5       45.59       50.97     10.46 o
   4   9   5     4330.34     4260.62     94.62 o
   5   9   5      238.33      232.12     31.50 o
   6   9   5      908.97      771.57    144.30 o
   7   9   5      122.52      151.07     31.97 o
   8   9   5      985.38      958.98    107.77 o
   9   9   5      535.68      481.51     64.55 o
  10   9   5       36.85        1.05     53.97 o
  11   9   5       59.61       11.17     39.64 o
  12   9   5      193.59      127.92     43.75 o
 -11  10   5       28.26       71.90     36.98 o
 -10  10   5      122.36      101.65     41.50 o
  -9  10   5        0.37       39.93     35.43 o
  -8  10   5       16.95        5.99     35.41 o
  -7  10   5       37.05       20.46     33.88 o
  -6  10   5        5.93       14.29     30.86 o
  -5  10   5      309.41      294.85     36.81 o
  -4  10   5      107.10       93.35     28.81 o
  -3  10   5       54.98       56.06     25.01 o
  -2  10   5        0.13       15.72     10.60 o
  -1  10   5      391.29      418.96     28.95 o
   0  10   5       66.96       93.69     17.15 o
   1  10   5      152.85      157.53     19.54 o
   2  10   5       16.42       13.58     16.62 o
   3  10   5      141.32      129.67     31.40 o
   4  10   5        6.65       -9.50     27.95 o
   5  10   5      399.72      292.32     53.61 o
   6  10   5      587.86      608.29     55.27 o
   7  10   5      266.46      279.80     53.81 o
   8  10   5       10.67      -28.86     31.17 o
   9  10   5       56.86       62.96     40.83 o
  10  10   5       35.36       69.41     43.53 o
  11  10   5        0.30       -1.31     42.18 o
 -10  11   5        2.39      112.86     69.34 o
  -9  11   5       53.33       49.59     43.38 o
  -8  11   5      999.67     1072.99     78.63 o
  -7  11   5      277.45      392.25     62.08 o
  -6  11   5      121.76      109.86     32.63 o
  -5  11   5      293.82      222.68     37.35 o
  -4  11   5     1076.65     1141.95     59.42 o
  -3  11   5      192.75      117.26     36.06 o
  -2  11   5       96.62       59.37     24.09 o
  -1  11   5      131.54      163.43     22.04 o
   0  11   5     2990.82     2905.12     86.17 o
   1  11   5     1079.37     1104.53     41.62 o
   2  11   5      206.37      127.56     38.37 o
   3  11   5        4.05       44.81     36.07 o
   4  11   5     1500.44     1566.21     75.14 o
   5  11   5     2395.98     2157.24     98.25 o
   6  11   5       45.72       31.93     39.96 o
   7  11   5      158.77      216.18     37.59 o
   8  11   5      714.04      749.08     65.97 o
   9  11   5      427.30      404.77     69.82 o
  10  11   5        1.30      -51.56     51.56 o
  -8  12   5        0.13        3.65     48.06 o
  -7  12   5      175.34      285.52     50.93 o
  -6  12   5      258.06      201.39     53.45 o
  -5  12   5      439.45      325.82     54.73 o
  -4  12   5       21.98       45.29     38.70 o
  -3  12   5      408.22      295.40     52.12 o
  -2  12   5        4.82       -4.75     25.90 o
  -1  12   5      578.61      646.42     42.19 o
   0  12   5      326.90      312.61     75.89 o
   1  12   5      361.37      440.32     92.24 o
   2  12   5      207.52      203.17     46.66 o
   3  12   5      183.24      212.53     47.58 o
   4  12   5        6.12       16.27     47.57 o
   5  12   5      282.15      307.45     51.46 o
   6  12   5       51.59       60.06     36.44 o
   7  12   5      149.58      197.61     55.63 o
   8  12   5      203.42      201.51     49.88 o
  -5  13   5      335.42      258.91     62.97 o
  -4  13   5      465.82      340.18     56.62 o
  -3  13   5      460.38      352.53     87.00 o
  -2  13   5       90.05       63.62     83.38 o
   1  13   5        5.22      -28.22     67.85 o
   2  13   5      475.49      487.55    101.31 o
   3  13   5       28.32      -39.25     70.75 o
   4  13   5      151.77      191.42     71.12 o
   5  13   5      113.89      157.36     59.34 o
 -16   0   6      214.64      199.70     56.44 o
 -15   0   6      407.22      308.72     66.05 o
 -14   0   6      967.20      907.32     75.47 o
 -13   0   6       47.11       40.82     32.85 o
 -12   0   6     2753.76     2881.93    122.18 o
 -11   0   6     1410.77     1388.09     65.49 o
 -10   0   6      300.83      382.16     36.54 o
  -9   0   6      130.58      105.49     38.51 o
  -8   0   6     5173.68     5067.09    166.54 o
  -7   0   6     1135.66     1053.24    180.84 o
  -6   0   6     2122.46     2039.10     70.63 o
  -5   0   6     2200.76     2467.34     87.19 o
  -4   0   6     5184.05     4949.38    184.99 o
  -3   0   6     3366.58     3071.94     97.92 o
  -2   0   6     4535.19     4511.88    116.60 o
  -1   0   6     4675.35     4685.26    170.20 o
   0   0   6     2893.29     2777.23    150.09 o
   1   0   6     2336.48     2167.22     93.83 o
   2   0   6      478.59      469.89     17.29 o
   3   0   6       18.67       27.47     12.85 o
   4   0   6      840.97      691.30     57.90 o
   5   0   6    11375.01    11575.81    281.97 o
   6   0   6      113.72      233.28     41.22 o
   7   0   6      242.84      284.51     21.51 o
   8   0   6     2112.00     2004.04     81.19 o
   9   0   6       51.23       63.21     23.81 o
  10   0   6     1325.91     1305.80     60.67 o
  11   0   6      639.00      604.42     95.59 o
  12   0   6      972.32     1066.34     54.94 o
  13   0   6       45.38       65.71     30.86 o
  14   0   6        0.09       14.39     39.86 o
  15   0   6       10.78      -28.96     38.34 o
  16   0   6      117.55      187.95     51.86 o
 -16   1   6       55.31       38.23     29.74 o
 -15   1   6      111.51       66.91     46.52 o
 -14   1   6       97.76      137.58     38.46 o
 -13   1   6      255.04      311.18     45.06 o
 -12   1   6       92.57       47.79     35.21 o
 -11   1   6     1039.44     1058.66     91.67 o
 -10   1   6      130.33      125.51     24.21 o
  -9   1   6      412.53      398.09     32.22 o
  -8   1   6        0.72      -16.03     19.25 o
  -7   1   6     3353.60     3345.00     72.68 o
  -6   1   6      805.43      913.01     30.25 o
  -5   1   6     1089.61     1093.26     38.22 o
  -4   1   6     1428.32     1640.40     41.55 o
  -3   1   6     1133.06     1207.67     34.93 o
  -2   1   6      160.59      207.25     15.67 o
  -1   1   6     8486.86     8119.30    128.29 o
   0   1   6      443.61      518.51     32.99 o
   1   1   6      447.11      394.97     31.61 o
   2   1   6      249.19      172.18     20.78 o
   3   1   6       79.18       49.53      9.13 o
   4   1   6      362.88      346.02     30.53 o
   5   1   6     4481.58     4671.91     85.94 o
   6   1   6     2734.26     2859.28     50.04 o
   7   1   6      214.76      283.86     21.05 o
   8   1   6     1040.87     1192.59     39.11 o
   9   1   6       19.53       26.71     17.28 o
  10   1   6      147.59      143.96     38.21 o
  11   1   6      463.27      472.00     29.85 o
  12   1   6      138.44      142.87     30.17 o
  13   1   6        0.26       25.01     25.60 o
  14   1   6      111.60       53.92     35.73 o
  15   1   6       54.59      122.93     72.94 o
  16   1   6       48.41      101.94     38.10 o
 -16   2   6      269.69      209.38     42.25 o
 -15   2   6      128.32       78.60     34.41 o
 -14   2   6       99.20      105.90     36.62 o
 -13   2   6        4.71       24.22     27.57 o
 -12   2   6      351.84      316.71     32.11 o
 -11   2   6      183.09      329.21     69.74 o
 -10   2   6      181.79      167.47     28.36 o
  -9   2   6        9.27       23.58     21.07 o
  -8   2   6     1875.11     1850.65     58.98 o
  -7   2   6      559.95      635.44     35.34 o
  -6   2   6      321.59      374.75     22.87 o
  -5   2   6     1415.36     1350.58     43.80 o
  -4   2   6     3591.65     3605.07     64.90 o
  -3   2   6     9929.22     9896.20    181.66 o
  -2   2   6     8333.40     8386.27    126.22 o
  -1   2   6      646.86      688.53     18.75 o
   0   2   6      696.36      752.39     24.75 o
   1   2   6      937.93      872.73     27.60 o
   2   2   6      149.25      132.88     14.68 o
   3   2   6     1353.05     1442.80     45.58 o
   4   2   6     4993.82     5104.17     90.22 o
   5   2   6      211.32      210.65     25.37 o
   6   2   6       12.86        4.47     16.61 o
   7   2   6      216.66      193.82     23.43 o
   8   2   6     1017.39     1068.86     41.32 o
   9   2   6     2470.06     2539.65     61.48 o
  10   2   6     1180.62     1158.63     47.84 o
  11   2   6      957.59      972.57     40.39 o
  12   2   6     2450.46     2367.21     70.62 o
  13   2   6      719.92      705.54     53.97 o
  14   2   6       44.12       66.52     38.53 o
  15   2   6       64.60       86.36     36.58 o
  16   2   6      121.55       76.67     36.46 o
 -16   3   6        9.77       21.54     30.34 o
 -15   3   6      445.29      489.42     90.72 o
 -14   3   6       70.46       65.76     31.53 o
 -13   3   6      241.54      334.70     38.01 o
 -12   3   6        2.61       20.85     38.68 o
 -11   3   6      302.43      356.21     35.89 o
 -10   3   6      709.36      717.29     48.30 o
  -9   3   6     1104.31     1126.09     54.40 o
  -8   3   6      536.77      518.69     27.74 o
  -7   3   6     1438.69     1364.79     42.51 o
  -6   3   6       10.64       -0.68     15.69 o
  -5   3   6     4823.49     4761.63     89.28 o
  -4   3   6       71.92       95.73     11.65 o
  -3   3   6      191.24      172.30     13.06 o
  -2   3   6    12711.87    12983.33    223.43 o
  -1   3   6    18969.80    19315.66    483.76 o
   0   3   6     9083.00     9715.83    190.74 o
   1   3   6      702.31      765.15     29.33 o
   2   3   6     2158.93     2136.31     51.99 o
   3   3   6     4074.53     3993.69     82.41 o
   4   3   6      174.34      152.95     11.69 o
   5   3   6     2872.24     2974.37     54.80 o
   6   3   6     1390.72     1455.00     39.18 o
   7   3   6      452.80      496.31     34.28 o
   8   3   6      316.33      372.21     34.92 o
   9   3   6     1978.67     1875.11     50.12 o
  10   3   6      912.33     1017.85     45.76 o
  11   3   6      182.68      184.60     40.10 o
  12   3   6      810.58      944.46     74.24 o
  13   3   6        4.29       38.61     26.84 o
  14   3   6      141.73      162.87     31.13 o
  15   3   6        0.45       -2.01     27.43 o
  16   3   6      342.66      511.59     81.43 o
 -15   4   6       95.52       50.19     36.60 o
 -14   4   6      439.56      458.06     46.87 o
 -13   4   6      127.85      111.07     27.60 o
 -12   4   6      102.59       90.81     24.68 o
 -11   4   6      349.40      396.66     31.48 o
 -10   4   6      827.56      920.54     50.89 o
  -9   4   6     2949.15     3056.11    106.26 o
  -8   4   6      125.04      142.78     26.19 o
  -7   4   6        3.09       -8.88     21.78 o
  -6   4   6     3267.95     3148.99     64.30 o
  -5   4   6        4.05       19.06     11.68 o
  -4   4   6     1341.91     1318.72     27.83 o
  -3   4   6     3328.01     3432.23     82.74 o
  -2   4   6     4363.23     4118.67     73.03 o
  -1   4   6     9427.87     9708.61    188.94 o
   0   4   6      975.65     1067.44     25.90 o
   1   4   6     1156.54     1263.05     40.31 o
   2   4   6     1793.09     1686.66     39.88 o
   3   4   6     8118.30     7796.36    148.76 o
   4   4   6      841.73      856.62     20.72 o
   5   4   6        0.39       21.47     10.83 o
   6   4   6     1099.00     1147.31     32.33 o
   7   4   6     2408.86     2308.45     51.88 o
   8   4   6        9.79        3.06     16.84 o
   9   4   6      211.48      266.27     40.59 o
  10   4   6     2173.92     2312.92     91.52 o
  11   4   6     1260.65     1369.19     91.02 o
  12   4   6       29.90       19.72     19.90 o
  13   4   6        2.32       40.42     34.16 o
  14   4   6       88.56       86.63     29.41 o
  15   4   6      609.36      749.35     59.32 o
 -15   5   6       10.33      -32.63     36.44 o
 -14   5   6      147.09      122.08     37.44 o
 -13   5   6       10.06      -29.80     29.80 o
 -12   5   6       57.52       -6.22     28.89 o
 -11   5   6       43.20       69.15     31.72 o
 -10   5   6      576.77      542.67     41.33 o
  -9   5   6      190.62      244.01     44.70 o
  -8   5   6     1616.82     1680.78     48.33 o
  -7   5   6     1039.54     1065.89     31.54 o
  -6   5   6       57.02       59.77     18.64 o
  -5   5   6     1005.34     1019.32     28.86 o
  -4   5   6       75.56       65.83     14.04 o
  -3   5   6       40.51       49.52     14.23 o
  -2   5   6       38.08       47.28     15.64 o
  -1   5   6     1018.20     1122.98     34.07 o
   0   5   6       44.77       55.40     10.65 o
   1   5   6     2250.33     2249.19     39.18 o
   2   5   6     3823.55     3786.43     88.84 o
   3   5   6     1119.35     1162.56     34.63 o
   4   5   6      112.41      162.85     23.51 o
   5   5   6       73.34       72.35     11.82 o
   6   5   6       17.44       10.97     15.34 o
   7   5   6      108.24       96.61     18.26 o
   8   5   6     1309.09     1252.17     53.30 o
   9   5   6      193.08      156.17     21.40 o
  10   5   6      388.27      378.80     36.09 o
  11   5   6      765.88      720.53     62.98 o
  12   5   6        0.22      -22.51     28.29 o
  13   5   6      107.97       96.32     34.53 o
  14   5   6        2.03       32.85     37.17 o
  15   5   6       37.36       60.30     36.37 o
 -14   6   6      780.97      721.50    100.78 o
 -13   6   6      344.88      289.41     51.53 o
 -12   6   6        7.41       41.92     27.61 o
 -11   6   6      748.41      746.16     46.02 o
 -10   6   6     4569.06     4732.18    128.67 o
  -9   6   6      864.81      827.30     32.84 o
  -8   6   6     6796.03     6757.14    138.41 o
  -7   6   6       51.82       77.54     18.12 o
  -6   6   6     2139.69     2206.23     55.21 o
  -5   6   6     1093.28     1185.96     41.94 o
  -4   6   6      357.68      395.37     23.93 o
  -3   6   6       90.67       76.79     29.15 o
  -2   6   6     3006.76     3017.92     55.75 o
  -1   6   6     1676.98     1776.95     35.31 o
   0   6   6      440.48      508.05     38.09 o
   1   6   6       14.51      -12.55     12.75 o
   2   6   6     8626.80     8601.78    216.55 o
   3   6   6     2002.80     2105.20     57.91 o
   4   6   6       23.26       31.43     13.32 o
   5   6   6       10.79        7.11     13.54 o
   6   6   6     3109.97     3140.10     61.29 o
   7   6   6     3318.32     3223.24     67.44 o
   8   6   6       70.38       47.94     16.31 o
   9   6   6       53.23       68.60     23.94 o
  10   6   6      847.51      802.29     36.19 o
  11   6   6      278.39      304.60     29.81 o
  12   6   6       28.71        9.54     40.87 o
  13   6   6      118.95      185.43     69.25 o
  14   6   6       66.73       95.99     32.59 o
 -14   7   6       41.70       68.67     59.17 o
 -13   7   6      115.54       76.78     49.94 o
 -12   7   6       92.87       70.45     24.61 o
 -11   7   6      359.24      391.29     61.05 o
 -10   7   6      376.46      346.63     33.58 o
  -9   7   6       77.16       66.84     19.42 o
  -8   7   6        1.49        2.36     17.58 o
  -7   7   6      423.36      390.21     26.90 o
  -6   7   6      745.38      730.97     31.42 o
  -5   7   6      751.51      747.89     65.50 o
  -4   7   6      255.53      273.43     15.30 o
  -3   7   6      140.75      139.81     19.13 o
  -2   7   6        8.28        0.57     13.34 o
  -1   7   6       14.51       34.46     12.65 o
   0   7   6      138.00      161.19     13.75 o
   1   7   6     1130.85     1296.81     37.90 o
   2   7   6     1725.08     1680.03     48.59 o
   3   7   6      342.07      394.00     33.13 o
   4   7   6      223.54      254.93     14.12 o
   5   7   6       60.01       54.91     15.66 o
   6   7   6     1407.33     1400.67     48.06 o
   7   7   6      664.85      761.34     39.07 o
   8   7   6     1213.52     1210.49     51.20 o
   9   7   6       29.73       21.31     26.57 o
  10   7   6      673.47      646.90     39.40 o
  11   7   6       17.88       44.46     29.08 o
  12   7   6       85.16       91.16     35.58 o
  13   7   6       32.43       82.57     42.80 o
  14   7   6       88.36      104.80     66.16 o
 -13   8   6       82.82      114.94     48.02 o
 -12   8   6       31.60        7.14     42.40 o
 -11   8   6       68.25       51.80     43.49 o
 -10   8   6        3.33        1.90     24.37 o
  -9   8   6      395.71      488.40     58.89 o
  -8   8   6      259.27      272.31     25.35 o
  -7   8   6      608.64      566.29     28.30 o
  -6   8   6       17.51       30.31     14.95 o
  -5   8   6      417.76      457.04     41.55 o
  -4   8   6      962.38      996.65     24.18 o
  -3   8   6      824.22      868.65     40.83 o
  -2   8   6      485.79      497.01     24.82 o
  -1   8   6     1777.53     1891.62     42.02 o
   0   8   6     1525.54     1600.24     52.16 o
   1   8   6       15.59       17.79     13.95 o
   2   8   6       33.31       25.28     20.12 o
   3   8   6      492.53      486.45     28.47 o
   4   8   6     2075.32     2082.32     65.66 o
   5   8   6       91.39       96.32     15.12 o
   6   8   6      106.76      201.44     44.17 o
   7   8   6        2.51        7.59     12.08 o
   8   8   6        6.28        1.51     15.13 o
   9   8   6      297.61      302.29     19.04 o
  10   8   6      297.77      314.65     24.98 o
  11   8   6      264.16      186.45     63.58 o
  12   8   6        1.13       36.10     56.10 o
  13   8   6       19.07       59.59     87.42 o
 -12   9   6       89.68      113.43     52.84 o
 -11   9   6      274.24      139.78     47.47 o
 -10   9   6      104.97       86.58     39.50 o
  -9   9   6       15.56       51.36     42.48 o
  -8   9   6        0.21       26.56     26.45 o
  -7   9   6      748.27      788.95     89.56 o
  -6   9   6       12.75       35.89     27.01 o
  -5   9   6      309.86      270.44     11.63 o
  -4   9   6       15.63        3.52     10.02 o
  -3   9   6      745.09      788.22     48.83 o
  -2   9   6       30.01       46.66     14.80 o
  -1   9   6     1102.10     1060.41     34.73 o
   0   9   6      677.28      768.09     27.15 o
   1   9   6       31.98       58.41     20.33 o
   2   9   6        4.62        7.25     18.59 o
   3   9   6      833.04      810.98     22.92 o
   4   9   6      647.91      647.09     22.79 o
   5   9   6     2460.03     2439.43     60.12 o
   6   9   6      258.91      250.70     13.43 o
   7   9   6        9.83       22.80     14.73 o
   8   9   6       45.92       41.07     14.26 o
   9   9   6      835.43      797.23     65.55 o
  10   9   6      106.64       86.98     50.07 o
  11   9   6      317.72      328.71     97.06 o
  12   9   6      166.62      224.96     45.82 o
 -11  10   6       20.95       86.59     42.23 o
 -10  10   6        0.87       11.62     38.67 o
  -9  10   6       36.70      113.73     51.86 o
  -8  10   6      791.46      845.77     76.95 o
  -7  10   6      487.41      444.04     73.30 o
  -6  10   6       97.22      134.26     35.12 o
  -5  10   6        1.54       61.18     29.45 o
  -4  10   6     1844.73     1886.55     91.06 o
  -3  10   6     2059.24     1970.59     35.62 o
  -2  10   6       64.39       61.83     15.70 o
  -1  10   6        1.38       -4.20     10.66 o
   0  10   6     1628.76     1608.79     35.92 o
   1  10   6     1487.38     1492.66     89.23 o
   2  10   6       27.69       41.13     23.26 o
   3  10   6      170.96      133.92     10.90 o
   4  10   6     1227.92     1269.92    110.88 o
   5  10   6      991.79     1095.64     82.19 o
   6  10   6      153.74       93.93     51.48 o
   7  10   6       47.95       34.07     34.14 o
   8  10   6      539.21      540.56     55.36 o
   9  10   6      581.55      665.75    108.26 o
  10  10   6       55.05       22.70     41.41 o
  11  10   6       74.00       48.80     54.90 o
  -9  11   6       57.46       -1.36     40.34 o
  -8  11   6      126.49      107.12     38.73 o
  -7  11   6        5.91        6.18     42.81 o
  -6  11   6       61.09       46.89     38.64 o
  -5  11   6      123.91       91.50     38.67 o
  -4  11   6       75.23       57.36     33.51 o
  -3  11   6      421.49      382.60     53.61 o
  -2  11   6       97.07      122.79     51.43 o
  -1  11   6      404.09      406.72     18.30 o
   0  11   6        3.53      -17.21     17.21 o
   1  11   6        1.55       -9.14     18.58 o
   2  11   6      194.61      202.44     44.23 o
   3  11   6       15.98       17.20     36.46 o
   4  11   6       68.37       70.82     57.81 o
   5  11   6       46.15        1.34     34.44 o
   6  11   6        6.86        4.02     32.12 o
   7  11   6        2.39       12.22     33.77 o
   8  11   6        3.38      -46.01     47.38 o
   9  11   6      118.83       90.90     51.24 o
  -7  12   6      160.56      118.95     43.81 o
  -6  12   6       41.73      -21.15     43.73 o
  -5  12   6       10.99       12.09     47.39 o
  -4  12   6      472.75      489.14     51.93 o
  -3  12   6      306.16      121.96     42.93 o
  -2  12   6        0.18        1.39     24.54 o
  -1  12   6        0.87       16.78     23.05 o
   0  12   6      483.49      517.83     96.35 o
   1  12   6      758.65      771.95     62.68 o
   2  12   6      332.77      284.73     38.40 o
   3  12   6        0.10       18.13     26.79 o
   4  12   6      331.94      238.17     44.24 o
   5  12   6      571.45      571.49     80.28 o
   6  12   6       60.86       51.26     31.86 o
   7  12   6       16.94       74.47     57.95 o
  -5  13   6      207.10      139.00     81.87 o
  -4  13   6      186.84       94.49     53.85 o
  -3  13   6       53.78       45.42     34.52 o
  -2  13   6        5.75       34.95     63.55 o
  -1  13   6      278.63      245.69     81.59 o
   1  13   6      453.76      486.99    102.80 o
   2  13   6        3.66       81.03     71.12 o
   3  13   6       49.54       73.18     73.92 o
   4  13   6      254.46      287.15    110.65 o
 -16   1   7      739.32      857.65     99.44 o
 -15   1   7       99.33       97.45     36.45 o
 -14   1   7       18.50       59.72     32.28 o
 -13   1   7       56.16       18.65     29.17 o
 -12   1   7     1785.81     1774.23     71.58 o
 -11   1   7      479.81      566.60     49.62 o
 -10   1   7      175.24      161.26     27.79 o
  -9   1   7      447.17      585.84     53.73 o
  -8   1   7     3005.54     2945.30     71.29 o
  -7   1   7      637.55      636.18     31.72 o
  -6   1   7      100.69      127.06     21.14 o
  -5   1   7     1584.69     1668.40     42.54 o
  -4   1   7     3349.97     3318.61     59.41 o
  -3   1   7     3870.45     3805.04     63.70 o
  -2   1   7      196.60      206.22     16.63 o
  -1   1   7      296.86      328.36     43.39 o
   0   1   7     2410.60     2138.23     69.70 o
   1   1   7      631.67      513.56     31.79 o
   2   1   7      248.27      255.76     11.89 o
   3   1   7      445.49      396.37     17.52 o
   4   1   7     8367.98     8492.69    173.22 o
   5   1   7     7305.32     7107.88    156.03 o
   6   1   7        7.14      -13.60     13.60 o
   7   1   7      264.43      320.48     31.87 o
   8   1   7     2591.97     2707.32     63.82 o
   9   1   7      553.89      534.12     49.65 o
  10   1   7      634.62      659.07     28.66 o
  11   1   7      169.55      159.89     27.45 o
  12   1   7     1471.01     1398.39     67.95 o
  13   1   7     1086.59     1135.50     61.98 o
  14   1   7       30.07       -6.72     26.53 o
  15   1   7        0.18       65.27     54.09 o
  16   1   7       67.81       78.51     40.78 o
 -16   2   7       43.79        2.47     31.47 o
 -15   2   7      143.94      124.63     32.48 o
 -14   2   7        7.94       33.45     28.55 o
 -13   2   7      580.30      612.82     65.60 o
 -12   2   7      309.49      349.10     44.49 o
 -11   2   7     1159.70     1332.65     68.43 o
 -10   2   7       31.46       84.34     24.72 o
  -9   2   7       23.44        8.33     17.86 o
  -8   2   7      297.21      331.57     25.52 o
  -7   2   7     4286.23     4302.01    112.73 o
  -6   2   7     3937.06     4053.44     93.36 o
  -5   2   7     2422.32     2399.51     59.58 o
  -4   2   7      759.53      900.85     75.20 o
  -3   2   7     1500.44     1433.59     31.49 o
  -2   2   7     4441.65     4225.17     56.06 o
  -1   2   7    11286.50    11387.08    194.26 o
   0   2   7     8865.06     9029.52    164.86 o
   1   2   7      926.14      854.10     49.19 o
   2   2   7     2505.72     2405.81     45.40 o
   3   2   7     2387.96     2446.34     39.80 o
   4   2   7     1682.16     1537.64     27.10 o
   5   2   7     1349.69     1351.48     30.58 o
   6   2   7     2711.21     2726.82     73.18 o
   7   2   7     1209.19     1246.45     38.00 o
   8   2   7        2.91       -3.56     30.26 o
   9   2   7      373.37      376.76     29.29 o
  10   2   7     2663.14     2502.61     79.66 o
  11   2   7      102.20      122.27     30.06 o
  12   2   7      903.01     1051.45     55.66 o
  13   2   7       58.71      115.03     26.41 o
  14   2   7      398.13      359.66     36.27 o
  15   2   7       16.80      126.79     34.42 o
  16   2   7      339.67      372.28     45.51 o
 -15   3   7       13.60        4.00     32.37 o
 -14   3   7      148.39      158.89     34.47 o
 -13   3   7       67.08       66.65     30.23 o
 -12   3   7       27.16       12.54     28.03 o
 -11   3   7      542.59      540.02     56.35 o
 -10   3   7      213.13      236.79     32.68 o
  -9   3   7     1207.18     1276.48     48.07 o
  -8   3   7        0.95       30.77     18.61 o
  -7   3   7      110.89      155.05     23.61 o
  -6   3   7     2624.13     2631.63     57.66 o
  -5   3   7     1636.91     1534.84     36.69 o
  -4   3   7      245.36      213.13     13.54 o
  -3   3   7     1624.17     1622.24     30.92 o
  -2   3   7     4903.21     4807.19    123.91 o
  -1   3   7     1882.82     1908.68     51.93 o
   0   3   7     1111.43     1065.05     34.66 o
   1   3   7      308.72      366.37     21.09 o
   2   3   7     3278.63     3243.47     82.17 o
   3   3   7      700.25      724.95     30.83 o
   4   3   7      460.45      427.32     16.71 o
   5   3   7       46.34       32.86     17.33 o
   6   3   7       90.13      115.53     15.95 o
   7   3   7       11.46       16.93     31.15 o
   8   3   7      659.78      695.68     73.19 o
   9   3   7       29.21       57.87     26.67 o
  10   3   7       23.03       37.09     27.93 o
  11   3   7     1363.84     1468.69     52.52 o
  12   3   7      922.09      975.73     46.36 o
  13   3   7      219.77      160.28     30.15 o
  14   3   7       31.09       21.59     32.63 o
  15   3   7       15.82       17.07     40.90 o
 -15   4   7      192.05      202.65     41.72 o
 -14   4   7        3.00        5.20     26.69 o
 -13   4   7      345.27      341.35     41.22 o
 -12   4   7       28.52       -2.89     21.45 o
 -11   4   7      181.54      212.74     28.42 o
 -10   4   7       22.86       30.31     24.73 o
  -9   4   7      118.33      162.98     35.11 o
  -8   4   7        3.76      -18.41     18.41 o
  -7   4   7       37.97       25.03     18.23 o
  -6   4   7       54.24       19.37     17.18 o
  -5   4   7        6.41       24.30     18.72 o
  -4   4   7     3736.59     3728.50     67.08 o
  -3   4   7     5997.18     6293.77    115.32 o
  -2   4   7       18.54       44.29     12.16 o
  -1   4   7      139.17       75.88     14.14 o
   0   4   7      149.38      130.89     21.86 o
   1   4   7      885.65      890.55     29.45 o
   2   4   7      665.06      700.29     43.85 o
   3   4   7     1599.39     1528.55     48.88 o
   4   4   7       34.66       33.79     15.36 o
   5   4   7      855.90      822.58     22.05 o
   6   4   7      282.03      364.71     24.79 o
   7   4   7      697.92      778.54     28.02 o
   8   4   7      741.45      733.97     51.38 o
   9   4   7       25.24       22.54     26.11 o
  10   4   7      645.58      664.06     41.31 o
  11   4   7       67.09       86.84     30.46 o
  12   4   7      372.45      384.30     39.59 o
  13   4   7      129.36      179.01     32.34 o
  14   4   7      133.13      174.77     41.71 o
  15   4   7       14.43       96.97     35.80 o
 -15   5   7       71.72       79.60     40.22 o
 -14   5   7      453.69      459.02     70.56 o
 -13   5   7      302.58      313.14     39.09 o
 -12   5   7      103.29      120.17     37.97 o
 -11   5   7      120.36      178.16     29.52 o
 -10   5   7     4829.86     4664.53    130.87 o
  -9   5   7       60.50       67.62     18.84 o
  -8   5   7        2.44       18.20     19.44 o
  -7   5   7     1533.36     1455.37     38.98 o
  -6   5   7     2355.25     2347.36     53.82 o
  -5   5   7     4878.84     4883.37     90.14 o
  -4   5   7      301.46      350.31     40.71 o
  -3   5   7      152.44      146.80     33.13 o
  -2   5   7     3673.20     3702.20     75.72 o
  -1   5   7     3723.71     3582.35     66.69 o
   0   5   7      499.26      571.64     28.17 o
   1   5   7      576.90      615.06     29.10 o
   2   5   7     5648.54     5617.50    135.01 o
   3   5   7    16870.66    16650.71    502.09 o
   4   5   7      637.18      663.11     27.49 o
   5   5   7       80.42       70.40     14.52 o
   6   5   7     1331.68     1213.65     39.85 o
   7   5   7      843.45      893.42     40.31 o
   8   5   7      141.12      134.60     27.92 o
   9   5   7      335.67      449.44     69.22 o
  10   5   7      119.02      158.34     27.19 o
  11   5   7     1164.44     1385.22     62.83 o
  12   5   7      105.37      169.24     43.51 o
  13   5   7      134.79      133.74     45.75 o
  14   5   7      276.09      239.93     50.39 o
  15   5   7      666.81      890.82     86.30 o
 -14   6   7        0.24        0.82     34.80 o
 -13   6   7      113.80      148.08     37.58 o
 -12   6   7       22.46        8.01     23.14 o
 -11   6   7      206.41      212.01     31.84 o
 -10   6   7        0.60       34.30     27.40 o
  -9   6   7      178.13      159.41     23.04 o
  -8   6   7      798.07      833.96     27.13 o
  -7   6   7       25.09        4.88     17.98 o
  -6   6   7      141.36      123.43     18.92 o
  -5   6   7       51.37       79.86     21.96 o
  -4   6   7      358.69      310.57     22.06 o
  -3   6   7      311.84      345.66     35.78 o
  -2   6   7       94.14      108.27     15.01 o
  -1   6   7       60.47       88.15     18.70 o
   0   6   7       95.58      130.66     20.59 o
   1   6   7        1.45        3.04     12.21 o
   2   6   7      410.91      376.87     24.94 o
   3   6   7        0.85       21.05     16.54 o
   4   6   7      453.63      452.19     29.39 o
   5   6   7      126.54      103.39     17.11 o
   6   6   7      308.81      316.50     33.49 o
   7   6   7      693.13      764.73     26.38 o
   8   6   7      676.60      748.70     31.39 o
   9   6   7       54.93       57.00     19.71 o
  10   6   7        1.99        0.58     27.94 o
  11   6   7        0.09        5.85     38.07 o
  12   6   7       87.88      124.21     28.41 o
  13   6   7      171.15      274.87     38.21 o
  14   6   7       25.70       63.64     67.59 o
 -13   7   7       73.76       67.75     40.23 o
 -12   7   7        4.80       20.49     24.46 o
 -11   7   7      400.21      304.24     37.57 o
 -10   7   7     1196.66     1133.79     45.27 o
  -9   7   7      476.33      493.33     46.65 o
  -8   7   7       22.08       23.03     16.58 o
  -7   7   7        2.88      -16.56     16.56 o
  -6   7   7     1653.52     1706.60     50.15 o
  -5   7   7      777.33      800.10     50.85 o
  -4   7   7       53.61       53.08     16.56 o
  -3   7   7      137.00      171.43     34.46 o
  -2   7   7      684.20      744.45     26.18 o
  -1   7   7      616.79      632.69     21.92 o
   0   7   7       45.99       55.04     15.17 o
   1   7   7       76.35       54.97     14.84 o
   2   7   7      630.39      638.06     37.15 o
   3   7   7     3855.00     3815.97    118.98 o
   4   7   7      105.13      149.41     28.55 o
   5   7   7     1788.46     1726.43     52.97 o
   6   7   7        8.58       25.20     21.73 o
   7   7   7      137.86      114.39     20.93 o
   8   7   7      156.32      154.17     21.56 o
   9   7   7        3.32       21.54     20.94 o
  10   7   7      551.27      621.66     36.67 o
  11   7   7      302.42      294.15     29.84 o
  12   7   7       21.06       76.22     26.77 o
  13   7   7        0.78       33.74     34.59 o
 -13   8   7      269.07      289.84     74.65 o
 -12   8   7      122.04       42.47     52.77 o
 -11   8   7      371.93      336.81     68.15 o
 -10   8   7      134.85       62.77     22.82 o
  -9   8   7      124.50      123.32     27.27 o
  -8   8   7       28.60       45.38     25.10 o
  -7   8   7       90.34       79.85     22.44 o
  -6   8   7        1.41        9.89     17.08 o
  -5   8   7      752.75      792.71     43.77 o
  -4   8   7       39.65       54.75     20.82 o
  -3   8   7     1955.52     1961.53     54.01 o
  -2   8   7      510.95      557.24     31.69 o
  -1   8   7       13.34       25.53     18.46 o
   0   8   7      248.17      291.68     19.29 o
   1   8   7     1080.43     1155.59     36.44 o
   2   8   7       28.37       29.46     22.10 o
   3   8   7     1782.48     1759.06     62.83 o
   4   8   7      867.22      891.70     34.06 o
   5   8   7     3093.79     3101.87     67.97 o
   6   8   7      191.79      206.37     22.68 o
   7   8   7      251.06      277.24     40.34 o
   8   8   7      550.33      478.94     40.97 o
   9   8   7      136.05      139.10     23.57 o
  10   8   7      379.73      313.33     39.19 o
  11   8   7      134.56      104.64     45.47 o
  12   8   7      341.57      353.40     72.33 o
  13   8   7       21.66      101.78     51.30 o
 -12   9   7      209.75      167.38     67.63 o
 -11   9   7      449.70      382.19     55.83 o
 -10   9   7       22.52       22.39     33.91 o
  -9   9   7      133.73      153.88     41.91 o
  -8   9   7      905.75      819.49     54.18 o
  -7   9   7      675.86      609.16     49.19 o
  -6   9   7       14.13      -11.46     16.15 o
  -5   9   7       53.88       41.40     14.29 o
  -4   9   7      974.19     1002.42     30.97 o
  -3   9   7      960.57      944.00     39.77 o
  -2   9   7      476.83      490.61     21.99 o
  -1   9   7       18.19       -2.58     17.22 o
   0   9   7      680.49      713.49     27.88 o
   1   9   7      572.43      563.69     24.76 o
   2   9   7        8.28       -2.93     16.42 o
   3   9   7        0.13        5.04     19.95 o
   4   9   7      814.33      829.41     42.94 o
   5   9   7      506.75      573.62     19.98 o
   6   9   7       25.71        6.52     17.29 o
   7   9   7      172.67      172.75     23.96 o
   8   9   7       72.29       84.87     17.91 o
   9   9   7      854.24      780.02    167.07 o
  10   9   7       74.16      103.26     44.26 o
  11   9   7       50.82       27.61     44.28 o
  12   9   7      440.68      354.17    129.53 o
 -10  10   7       84.35       82.86     42.62 o
  -9  10   7       44.14       10.04     50.65 o
  -8  10   7       74.94       45.30     34.20 o
  -7  10   7       41.83       45.95     36.53 o
  -6  10   7       36.38       33.78     32.92 o
  -5  10   7       10.43       18.34     25.82 o
  -4  10   7      118.27       88.79     12.96 o
  -3  10   7       37.66       42.81     14.72 o
  -2  10   7        9.04       14.58     13.95 o
  -1  10   7       64.64       89.74     20.00 o
   0  10   7      240.58      279.07     18.84 o
   1  10   7      109.29      122.02     15.49 o
   2  10   7        4.89       14.66     16.49 o
   3  10   7       43.76       45.90     16.97 o
   4  10   7       70.09       41.52     14.71 o
   5  10   7      207.23      172.55     33.50 o
   6  10   7      436.97      513.67     58.50 o
   7  10   7       78.69       83.06     36.37 o
   8  10   7       39.47       46.23     36.89 o
   9  10   7       23.40       18.63     39.01 o
  10  10   7      109.66      101.02     54.24 o
  -9  11   7       10.00      -22.31     62.21 o
  -8  11   7      864.29      970.68    106.23 o
  -7  11   7      313.68      386.16     50.10 o
  -6  11   7        8.21       68.50     40.58 o
  -5  11   7      200.99      217.68     40.52 o
  -4  11   7      878.05      904.81     57.55 o
  -3  11   7      690.03      871.13     63.46 o
  -2  11   7       54.49       19.59     27.71 o
  -1  11   7      207.03      219.07     18.04 o
   0  11   7     1230.51     1147.11     37.39 o
   1  11   7     1152.23     1090.45     68.61 o
   2  11   7       15.08        1.14     17.08 o
   3  11   7        2.14       45.02     32.65 o
   4  11   7      726.16      703.42     73.15 o
   5  11   7     1513.76     1405.60    127.10 o
   6  11   7       24.44       75.27     40.62 o
   7  11   7        8.14        3.89     40.92 o
   8  11   7      308.68      317.12     61.62 o
   9  11   7      551.63      409.03     52.96 o
  -7  12   7      157.49      100.98     56.11 o
  -6  12   7      425.10      317.39     78.13 o
  -5  12   7      108.79      101.18     39.11 o
  -4  12   7       47.91       20.11     27.32 o
  -3  12   7        5.16       28.60     30.01 o
  -2  12   7       40.95       65.60     39.49 o
  -1  12   7      251.52      211.92     51.58 o
   0  12   7      314.00      264.93     55.93 o
   1  12   7       13.13       -2.32     85.74 o
   2  12   7      577.19      579.34     46.01 o
   3  12   7       17.91       54.61     69.02 o
   4  12   7      247.30      237.43     43.74 o
   5  12   7       90.51      101.90     55.23 o
   6  12   7      167.35      166.25     49.04 o
   7  12   7       20.01       33.55     55.24 o
  -4  13   7      368.02      164.20     49.52 o
  -3  13   7      494.51      427.43    127.02 o
  -2  13   7       42.93       61.12     66.63 o
  -1  13   7       16.73      163.08     74.20 o
   2  13   7      194.49      253.92     84.67 o
   3  13   7       25.30      124.01     77.01 o
 -16   0   8      114.85       75.45     46.35 o
 -15   0   8      206.94      159.31     47.04 o
 -14   0   8       79.78       92.61     59.37 o
 -13   0   8      269.36      169.98     54.72 o
 -12   0   8     2645.31     2775.83    124.49 o
 -11   0   8       59.29      121.87     44.64 o
 -10   0   8      890.79      962.05     77.99 o
  -9   0   8        5.70       37.66     40.57 o
  -8   0   8     3180.91     2886.13    112.11 o
  -7   0   8     1508.41     1533.12     71.47 o
  -6   0   8      662.55      726.69    138.36 o
  -5   0   8       34.41      106.10     33.26 o
  -4   0   8     8103.51     7743.52    231.97 o
  -3   0   8     8581.57     8190.34    298.03 o
  -2   0   8      103.56      157.09     21.87 o
  -1   0   8      412.56      525.75     57.27 o
   0   0   8     4620.61     4070.72   2308.15 o
   1   0   8     8757.99     8628.04    464.28 o
   2   0   8     7355.18     7406.40    309.71 o
   3   0   8     3806.96     4232.93     84.40 o
   4   0   8     2196.29     2075.01     88.46 o
   5   0   8     5953.88     5588.89    145.44 o
   6   0   8     2210.49     2366.49     67.33 o
   7   0   8     4358.31     4455.96    142.61 o
   8   0   8     4227.64     4255.29    130.23 o
   9   0   8     2880.11     2920.92    122.29 o
  10   0   8       63.90       52.83     32.52 o
  11   0   8      340.66      320.58     45.69 o
  12   0   8      567.37      582.20     48.77 o
  13   0   8      405.78      414.38     47.60 o
  14   0   8       17.00       38.04     44.32 o
  15   0   8       28.62      155.63     46.16 o
  16   0   8       28.84      118.51     80.84 o
 -15   1   8       36.73       51.66     32.96 o
 -14   1   8        0.41      -19.59     39.70 o
 -13   1   8      283.66      178.72     43.04 o
 -12   1   8      578.39      392.31     66.02 o
 -11   1   8      127.83      107.08     29.34 o
 -10   1   8      416.50      407.00     31.64 o
  -9   1   8       83.83      173.37     30.55 o
  -8   1   8       51.66       66.60     24.92 o
  -7   1   8     2082.34     2032.93     69.75 o
  -6   1   8     1577.41     1675.33     52.08 o
  -5   1   8      152.90      150.79     24.34 o
  -4   1   8     3862.83     3845.51     77.65 o
  -3   1   8     1014.09     1136.52     30.88 o
  -2   1   8       14.14        8.44     12.56 o
  -1   1   8     3903.47     3977.23     69.83 o
   0   1   8     2960.41     2996.41    108.84 o
   1   1   8     1191.01     1265.55     80.08 o
   2   1   8      585.62      624.66     29.75 o
   3   1   8      418.27      429.62     18.95 o
   4   1   8        2.09        1.57     19.86 o
   5   1   8      237.61      289.74     29.85 o
   6   1   8      380.62      425.14     37.27 o
   7   1   8       27.71       39.16     25.24 o
   8   1   8       43.14       31.66     14.99 o
   9   1   8     1040.03     1014.40     38.85 o
  10   1   8      227.99      239.69     26.39 o
  11   1   8       50.13       58.96     24.75 o
  12   1   8       52.16       39.74     29.72 o
  13   1   8        0.86      -23.08     29.56 o
  14   1   8       47.83       13.52     27.16 o
  15   1   8       16.49       27.70     30.35 o
 -15   2   8      129.81       68.38     32.31 o
 -14   2   8        7.51       49.45     36.15 o
 -13   2   8       12.90       20.81     29.93 o
 -12   2   8      419.13      451.23     42.03 o
 -11   2   8        4.30       31.29     33.21 o
 -10   2   8      392.23      439.04     40.69 o
  -9   2   8      124.47      151.29     24.42 o
  -8   2   8      115.95      162.84     23.14 o
  -7   2   8        3.57       17.43     19.10 o
  -6   2   8      904.83      946.29     36.89 o
  -5   2   8     4173.37     4321.11     84.38 o
  -4   2   8     9253.48     9286.04    187.80 o
  -3   2   8      604.81      553.72     24.55 o
  -2   2   8      248.67      215.62     18.12 o
  -1   2   8       37.58       71.88     14.31 o
   0   2   8     1719.40     1806.89     35.07 o
   1   2   8     6897.86     6759.50    102.22 o
   2   2   8      131.30      144.06     14.44 o
   3   2   8      819.39      955.82     35.29 o
   4   2   8     1530.51     1443.50     30.95 o
   5   2   8     2078.60     2223.64     61.55 o
   6   2   8      217.57      223.56     17.58 o
   7   2   8      101.01      102.97     25.32 o
   8   2   8       38.80       62.41     18.10 o
   9   2   8     2754.07     2674.86     78.51 o
  10   2   8      197.58      154.16     29.27 o
  11   2   8      257.77      198.20     55.35 o
  12   2   8      292.86      348.83     28.84 o
  13   2   8      328.88      252.39     31.52 o
  14   2   8      128.40      278.40     58.53 o
  15   2   8        0.74      -11.04     29.49 o
 -15   3   8      291.18      227.27     49.35 o
 -14   3   8       43.74      107.27     32.21 o
 -13   3   8       91.63       68.22     31.74 o
 -12   3   8      186.67      162.31     28.30 o
 -11   3   8      670.48      705.40     44.97 o
 -10   3   8        6.67       51.53     30.06 o
  -9   3   8       56.20       16.30     21.81 o
  -8   3   8      746.44      865.66     79.22 o
  -7   3   8      649.58      745.93     35.64 o
  -6   3   8      260.11      289.34     26.78 o
  -5   3   8     1522.20     1613.09     37.66 o
  -4   3   8     1360.48     1426.47     75.26 o
  -3   3   8     2206.82     2068.49     37.74 o
  -2   3   8      677.80      668.53     19.68 o
  -1   3   8     1241.32     1189.21     26.20 o
   0   3   8     2412.52     2318.87     40.03 o
   1   3   8      994.16      981.33     25.86 o
   2   3   8      673.26      704.13     37.77 o
   3   3   8      918.59      918.35     66.36 o
   4   3   8     1980.98     1912.91     55.76 o
   5   3   8        3.71      -13.50     14.77 o
   6   3   8     2604.49     2650.48     54.08 o
   7   3   8      114.48      125.53     21.24 o
   8   3   8     1433.77     1474.58     46.28 o
   9   3   8      250.01      256.58     31.01 o
  10   3   8     1876.36     1878.88     71.13 o
  11   3   8        0.45       14.57     36.64 o
  12   3   8      940.37     1000.23     56.45 o
  13   3   8      144.45      111.91     54.09 o
  14   3   8      415.50      430.16     41.43 o
  15   3   8       16.01       13.68     37.30 o
 -15   4   8       13.30       10.46     35.50 o
 -14   4   8      576.55      762.46     83.12 o
 -13   4   8      612.02      739.54    108.35 o
 -12   4   8      109.20      136.65     30.30 o
 -11   4   8      361.36      458.53     40.85 o
 -10   4   8     2069.22     2135.28     66.49 o
  -9   4   8      815.88      879.52     48.16 o
  -8   4   8       48.21       44.50     17.86 o
  -7   4   8      519.14      550.29     29.39 o
  -6   4   8     1451.81     1412.26     48.52 o
  -5   4   8      486.46      537.87     28.76 o
  -4   4   8        4.87       -0.58     13.81 o
  -3   4   8        0.24        1.23     14.83 o
  -2   4   8     8287.26     8210.54    170.86 o
  -1   4   8     2053.58     2166.50     72.86 o
   0   4   8      535.27      531.76     17.61 o
   1   4   8      365.91      413.98     14.93 o
   2   4   8     1895.26     1629.71     72.77 o
   3   4   8     3209.71     3134.50     82.10 o
   4   4   8      192.17      208.36     26.49 o
   5   4   8      148.67      129.79     17.20 o
   6   4   8      620.30      630.34     29.62 o
   7   4   8     2523.02     2435.71     63.10 o
   8   4   8      489.20      506.35     34.31 o
   9   4   8      127.24      140.43     25.75 o
  10   4   8     1200.90     1135.41     60.59 o
  11   4   8     2371.72     2406.25    130.45 o
  12   4   8        2.36       27.26     27.33 o
  13   4   8      111.33       96.64     34.17 o
  14   4   8        9.66       68.70     35.94 o
  15   4   8      267.77      273.21     48.21 o
 -14   5   8        0.01        0.92     31.18 o
 -13   5   8        3.30       -6.56     31.03 o
 -12   5   8      299.47      315.05     38.88 o
 -11   5   8       68.32       63.59     29.50 o
 -10   5   8      192.35      182.93     31.82 o
  -9   5   8     1133.60     1173.56     46.71 o
  -8   5   8     1008.18      999.74     59.58 o
  -7   5   8      444.38      476.45     28.95 o
  -6   5   8     2533.84     2594.93     53.59 o
  -5   5   8      205.79      201.72     21.32 o
  -4   5   8     3016.96     2987.65     70.15 o
  -3   5   8      496.41      500.86     45.70 o
  -2   5   8        0.52       19.59     15.04 o
  -1   5   8       24.32       39.48     13.03 o
   0   5   8      136.89      160.73     14.83 o
   1   5   8       56.96       44.40     11.13 o
   2   5   8     1095.47     1020.50     46.10 o
   3   5   8      326.82      337.12     32.55 o
   4   5   8      470.82      513.28     29.95 o
   5   5   8      119.84       96.16     26.58 o
   6   5   8      155.98      168.29     18.79 o
   7   5   8        3.61       -0.31     14.61 o
   8   5   8      208.05      233.06     29.78 o
   9   5   8       30.61       50.09     27.42 o
  10   5   8       17.89       51.06     23.46 o
  11   5   8       67.60       18.68     31.77 o
  12   5   8        0.92      -34.32     34.32 o
  13   5   8        7.15       -6.53     58.81 o
  14   5   8        1.61       35.48     38.17 o
 -14   6   8      408.44      300.32     50.95 o
 -13   6   8      147.60       66.24     33.61 o
 -12   6   8        3.15       47.19     26.24 o
 -11   6   8        6.14       14.35     28.42 o
 -10   6   8     2397.05     2565.37     74.26 o
  -9   6   8     1248.39     1333.96     48.33 o
  -8   6   8       63.93       45.82     19.43 o
  -7   6   8      107.23      108.10     17.81 o
  -6   6   8      546.27      475.90     26.45 o
  -5   6   8     5047.42     5022.22    117.94 o
  -4   6   8      782.95      805.57     32.74 o
  -3   6   8      386.88      396.73     23.39 o
  -2   6   8      517.80      611.72     39.24 o
  -1   6   8      573.48      644.75     37.82 o
   0   6   8      341.67      428.21     42.63 o
   1   6   8     1150.36     1165.19     30.72 o
   2   6   8     1292.34     1373.40     48.56 o
   3   6   8     6315.97     6333.73    158.25 o
   4   6   8     4284.17     4047.39     90.55 o
   5   6   8      403.79      442.13     30.58 o
   6   6   8      714.46      732.92     28.61 o
   7   6   8     1789.84     1797.21     57.25 o
   8   6   8      149.56      148.45     27.81 o
   9   6   8       92.96       73.44     19.62 o
  10   6   8      532.33      605.21     43.96 o
  11   6   8      294.66      283.15     31.32 o
  12   6   8       60.22       17.18     31.86 o
  13   6   8      137.26      130.95     37.64 o
  14   6   8       62.76      108.60     44.19 o
 -13   7   8      223.93      248.32     49.00 o
 -12   7   8       34.56       35.88     29.06 o
 -11   7   8      321.95      283.08     37.24 o
 -10   7   8      106.15      127.33     22.04 o
  -9   7   8     1403.36     1347.77     45.48 o
  -8   7   8       44.13       26.78     16.90 o
  -7   7   8      408.85      472.97     37.57 o
  -6   7   8     1120.91     1111.45     53.22 o
  -5   7   8     1727.34     1757.45     51.40 o
  -4   7   8     1064.52     1137.50     34.52 o
  -3   7   8      374.07      432.16     43.95 o
  -2   7   8      321.50      396.49     37.55 o
  -1   7   8      210.80      284.27     19.95 o
   0   7   8       45.18       82.99     17.45 o
   1   7   8       42.87       70.21     27.39 o
   2   7   8      905.98     1025.90     45.04 o
   3   7   8     5705.05     5494.76    152.25 o
   4   7   8      511.28      541.82     30.75 o
   5   7   8     1521.51     1420.30     35.42 o
   6   7   8     2452.15     2339.13     58.25 o
   7   7   8      678.19      671.87     30.70 o
   8   7   8      634.94      566.31     29.34 o
   9   7   8       93.14      118.63     17.93 o
  10   7   8      201.40      157.04     23.53 o
  11   7   8      111.15      154.63     50.18 o
  12   7   8       74.73       76.45     31.19 o
  13   7   8       35.29      103.29     33.16 o
 -12   8   8      103.14       59.79     72.60 o
 -11   8   8      149.71      166.02     48.95 o
 -10   8   8      206.92       92.70     35.63 o
  -9   8   8        7.23       21.29     26.34 o
  -8   8   8        1.09      -17.22     17.22 o
  -7   8   8      376.58      346.45     27.74 o
  -6   8   8      266.07      242.47     32.06 o
  -5   8   8      149.50      183.12     17.45 o
  -4   8   8      937.95     1017.44     34.10 o
  -3   8   8      520.11      612.46     25.55 o
  -2   8   8     1965.62     1943.45     44.41 o
  -1   8   8     1461.61     1508.65     41.24 o
   0   8   8       46.06       56.56     16.70 o
   1   8   8      826.76      885.55     29.08 o
   2   8   8       58.93       57.87     20.08 o
   3   8   8      174.59      163.25     27.69 o
   4   8   8      300.79      339.07     28.19 o
   5   8   8      417.05      435.82     32.41 o
   6   8   8      178.96      244.29     30.59 o
   7   8   8       38.46       30.09     20.72 o
   8   8   8      219.65      203.03     41.67 o
   9   8   8      409.78      383.65     59.65 o
  10   8   8      350.14      278.69     38.05 o
  11   8   8       40.56       16.16     19.52 o
  12   8   8       53.12      136.56    107.85 o
 -11   9   8      133.84       28.92     44.22 o
 -10   9   8       70.02       44.36     32.75 o
  -9   9   8        6.88       93.13     55.80 o
  -8   9   8       86.27      124.10     49.17 o
  -7   9   8       28.13       18.72     12.35 o
  -6   9   8      134.18       91.81     19.85 o
  -5   9   8      134.19      110.99     20.07 o
  -4   9   8        3.66       -4.82     19.30 o
  -3   9   8       80.30      102.08     22.81 o
  -2   9   8      791.96      834.14     35.92 o
  -1   9   8     1181.93     1108.73     56.06 o
   0   9   8      402.52      420.24     21.64 o
   1   9   8        2.28       32.14     14.65 o
   2   9   8       29.29       49.85     22.07 o
   3   9   8      202.60      215.38     20.58 o
   4   9   8      791.14      859.25     28.89 o
   5   9   8      272.07      286.20     25.43 o
   6   9   8      971.73      932.50     38.73 o
   7   9   8       20.62        0.12     22.78 o
   8   9   8      765.87      766.58    120.08 o
   9   9   8      175.20      196.14     44.34 o
  10   9   8      345.65      220.70     44.27 o
  11   9   8       27.33      113.32     49.49 o
 -10  10   8       49.44       44.81     55.85 o
  -9  10   8        0.05       16.06     41.17 o
  -8  10   8      333.26      353.47     51.80 o
  -7  10   8      808.10      677.96    110.99 o
  -6  10   8        5.18      -16.00     32.66 o
  -5  10   8        5.96      -14.40     33.61 o
  -4  10   8     2489.71     2410.44     67.53 o
  -3  10   8     1331.80     1360.15     46.23 o
  -2  10   8      194.31      156.24     21.04 o
  -1  10   8      187.16      210.23     24.98 o
   0  10   8     1837.53     1847.08     53.40 o
   1  10   8     1570.43     1483.52     65.15 o
   2  10   8       18.90       25.15     23.44 o
   3  10   8      143.60       85.65     25.84 o
   4  10   8      327.94      373.76     31.54 o
   5  10   8      467.46      383.60     34.09 o
   6  10   8      349.40      341.15     49.63 o
   7  10   8      144.83      151.66     39.77 o
   8  10   8      244.28      242.49     46.37 o
   9  10   8      401.99      191.89     89.53 o
  10  10   8        0.86       16.74     41.80 o
  -8  11   8        5.53      -28.70     48.18 o
  -7  11   8       17.54       34.13     34.09 o
  -6  11   8        4.40       22.04     35.31 o
  -5  11   8       20.29       -0.09     38.02 o
  -4  11   8      136.72      137.17     35.98 o
  -3  11   8        2.76      -23.38     35.07 o
  -2  11   8        0.90      -23.24     27.68 o
  -1  11   8        1.38       -5.87     17.70 o
   0  11   8       78.21       89.01     23.25 o
   1  11   8        0.46       -4.31     24.09 o
   2  11   8      240.85      196.54     35.88 o
   3  11   8        8.79       17.72     25.62 o
   4  11   8       44.32        4.51     28.45 o
   5  11   8       19.19      -29.30    115.65 o
   6  11   8       51.60       76.85     90.37 o
   7  11   8       42.69       50.41     52.88 o
   8  11   8       21.40       19.60     34.30 o
  -6  12   8       71.79      155.53     83.38 o
  -5  12   8       45.10       60.35     38.20 o
  -4  12   8      374.58      394.82     73.17 o
  -3  12   8      425.27      429.46     85.52 o
  -2  12   8        5.71       -5.72     25.19 o
  -1  12   8        4.50      -10.98     25.57 o
   0  12   8      353.94      229.19    105.56 o
   1  12   8      258.94      156.07     71.49 o
   2  12   8        1.19       -8.01     38.56 o
   3  12   8        7.11       87.09     49.12 o
   4  12   8      205.73      255.05     49.20 o
   5  12   8      339.72      224.78     48.38 o
   6  12   8       14.70      -21.00     57.15 o
  -2  13   8       85.90        1.95     82.33 o
  -1  13   8      164.61      161.96    123.83 o
   0  13   8      762.64      947.54    118.78 o
 -15   1   9      117.59      104.35     38.99 o
 -14   1   9        0.16       40.25     30.22 o
 -13   1   9      238.73      165.42     40.55 o
 -12   1   9     1228.78     1326.03     62.52 o
 -11   1   9      459.63      535.54     60.02 o
 -10   1   9        2.84      -21.17     21.17 o
  -9   1   9        1.24      -13.22     22.01 o
  -8   1   9     1801.66     1862.17     56.15 o
  -7   1   9      746.99      822.54     64.48 o
  -6   1   9      273.44      324.89     42.65 o
  -5   1   9      622.61      639.90     35.76 o
  -4   1   9     1258.90     1277.75     32.97 o
  -3   1   9     4512.37     4400.27     85.39 o
  -2   1   9     1994.26     2045.66     83.00 o
  -1   1   9      653.56      696.64     31.18 o
   0   1   9     3398.25     3463.49     87.97 o
   1   1   9    11131.96    10210.02    394.34 o
   2   1   9      712.37      793.57     71.49 o
   3   1   9      263.42      237.09     17.18 o
   4   1   9     4530.26     4372.04    140.97 o
   5   1   9     6426.49     6423.90    120.06 o
   6   1   9      428.55      481.51     30.00 o
   7   1   9     1092.02     1242.14     40.44 o
   8   1   9     1545.05     1486.65     46.56 o
   9   1   9     1691.60     1785.26     55.46 o
  10   1   9      317.14      336.04     26.79 o
  11   1   9       16.09        6.22     21.97 o
  12   1   9      335.27      275.03     29.39 o
  13   1   9      820.09      948.83     44.57 o
  14   1   9       31.06       28.10     32.79 o
  15   1   9        0.86       25.89     28.68 o
 -15   2   9      178.04      215.78     38.07 o
 -14   2   9       48.28       96.68     29.49 o
 -13   2   9      518.94      562.98     49.30 o
 -12   2   9      285.56      346.64     41.32 o
 -11   2   9        6.29        4.40     25.36 o
 -10   2   9      681.65      698.26     64.55 o
  -9   2   9       91.08      155.89     26.65 o
  -8   2   9      646.30      676.05     33.77 o
  -7   2   9     2294.21     2357.52     73.17 o
  -6   2   9     1720.49     1800.69     65.07 o
  -5   2   9      916.81      958.44     36.01 o
  -4   2   9      161.89      189.63     21.34 o
  -3   2   9      527.83      455.66     19.89 o
  -2   2   9     2521.85     2559.65     47.98 o
  -1   2   9      436.54      528.21     60.40 o
   0   2   9      618.20      644.26     32.02 o
   1   2   9      191.00      205.98     23.03 o
   2   2   9       58.23       92.79     22.21 o
   3   2   9     1250.10     1252.15     55.63 o
   4   2   9     2823.13     2821.14     88.80 o
   5   2   9      106.07      126.10     28.57 o
   6   2   9      990.59      963.04     30.82 o
   7   2   9      385.45      405.72     26.30 o
   8   2   9       29.28       34.46     35.71 o
   9   2   9       14.34       -4.39     26.68 o
  10   2   9      947.37      928.76     47.40 o
  11   2   9      104.25      105.93     25.65 o
  12   2   9      167.84      234.79     38.66 o
  13   2   9       10.22        5.33     35.58 o
  14   2   9      243.04      345.12     54.24 o
  15   2   9       62.57       -2.23     39.90 o
 -15   3   9        9.07       31.72     40.42 o
 -14   3   9      102.59       67.15     58.88 o
 -13   3   9      398.96      327.28     42.60 o
 -12   3   9        1.89       -6.29     24.70 o
 -11   3   9      554.08      564.01     36.39 o
 -10   3   9       40.98       70.93     24.92 o
  -9   3   9     2148.79     2185.65     77.26 o
  -8   3   9      130.95      172.82     37.43 o
  -7   3   9      360.05      371.71     41.74 o
  -6   3   9     1076.66     1135.91     48.05 o
  -5   3   9     3355.78     3312.24     75.42 o
  -4   3   9     3047.40     3131.78     63.27 o
  -3   3   9      863.39      956.58     34.57 o
  -2   3   9      675.66      667.69     33.05 o
  -1   3   9     1652.95     1723.92     42.82 o
   0   3   9      893.87      886.35     46.38 o
   1   3   9      906.47      953.10     30.53 o
   2   3   9      996.02     1030.16     35.23 o
   3   3   9      793.55      841.84     42.95 o
   4   3   9      408.47      398.71     26.20 o
   5   3   9      113.51      101.70     17.46 o
   6   3   9       10.22        0.18     14.23 o
   7   3   9       42.83       83.02     27.96 o
   8   3   9        1.25        0.94     17.02 o
   9   3   9      277.45      279.21     30.54 o
  10   3   9      490.97      567.79     55.91 o
  11   3   9      399.19      390.52     44.55 o
  12   3   9       13.89       -3.07     40.16 o
  13   3   9        1.57       63.35     47.55 o
  14   3   9      366.40      554.31     48.55 o
  15   3   9      225.28      227.51     41.79 o
 -14   4   9       64.11       57.69     50.70 o
 -13   4   9      297.14      229.15     49.74 o
 -12   4   9       63.24       90.05     31.78 o
 -11   4   9       37.75       34.35     38.09 o
 -10   4   9     1258.65     1346.50     48.70 o
  -9   4   9     3011.22     3255.28    107.50 o
  -8   4   9      745.28      799.53     50.49 o
  -7   4   9      919.57      882.94     51.40 o
  -6   4   9     2766.84     2779.48     63.36 o
  -5   4   9       17.68       13.13     18.41 o
  -4   4   9     1763.94     1771.42     39.88 o
  -3   4   9       28.19       60.98     13.96 o
  -2   4   9      570.72      589.91     45.68 o
  -1   4   9        1.48        7.11     12.70 o
   0   4   9       19.67       26.80     14.72 o
   1   4   9      197.73      231.94     16.91 o
   2   4   9      999.76     1036.96     67.14 o
   3   4   9       66.73       87.35     15.75 o
   4   4   9      466.37      464.91     29.77 o
   5   4   9        0.34       36.43     22.30 o
   6   4   9       78.89       77.29     19.27 o
   7   4   9       84.74       62.19     17.15 o
   8   4   9     3022.90     2960.31     88.03 o
   9   4   9      254.55      248.63     37.73 o
  10   4   9       36.57       36.01     23.47 o
  11   4   9      110.78      168.17     28.87 o
  12   4   9      422.39      396.20     54.10 o
  13   4   9       69.28       14.15     41.11 o
  14   4   9      500.48      506.78     61.97 o
 -14   5   9      558.26      433.23     61.18 o
 -13   5   9      198.37      153.87     30.49 o
 -12   5   9       20.80       51.79     25.24 o
 -11   5   9       12.45       31.67     29.63 o
 -10   5   9     1654.06     1596.59     63.25 o
  -9   5   9     1737.95     1736.38     65.07 o
  -8   5   9       43.54       43.48     23.97 o
  -7   5   9       93.27       95.84     20.12 o
  -6   5   9     4538.52     4640.77     95.71 o
  -5   5   9      435.77      509.16     25.69 o
  -4   5   9        0.93        8.72     16.79 o
  -3   5   9      100.24       52.75     20.23 o
  -2   5   9      852.40      899.46     29.21 o
  -1   5   9     1584.94     1635.14     42.61 o
   0   5   9       27.60       59.86     23.73 o
   1   5   9      612.10      657.87     21.13 o
   2   5   9     2914.67     2986.14     65.67 o
   3   5   9     2772.22     2834.86     74.36 o
   4   5   9     2107.06     2104.94     70.48 o
   5   5   9        1.72      -14.07     21.85 o
   6   5   9      168.74      164.05     24.40 o
   7   5   9     2263.70     2253.54     55.20 o
   8   5   9       49.83       43.93     19.99 o
   9   5   9      517.39      665.23     30.89 o
  10   5   9      293.28      332.19     39.72 o
  11   5   9     1031.82     1136.85     58.67 o
  12   5   9      103.37      112.09     38.70 o
  13   5   9        0.43       13.38     33.91 o
  14   5   9        8.68       81.89     40.79 o
 -13   6   9       30.43       43.80     31.41 o
 -12   6   9        0.62       18.05     29.65 o
 -11   6   9      102.28       92.45     28.82 o
 -10   6   9        0.49       29.14     23.67 o
  -9   6   9        3.96       27.25     27.50 o
  -8   6   9       63.40       66.76     22.02 o
  -7   6   9      822.75      828.56     40.36 o
  -6   6   9      479.78      524.84     38.59 o
  -5   6   9      380.00      410.20     23.63 o
  -4   6   9      527.62      515.43     29.51 o
  -3   6   9      361.97      369.25     27.82 o
  -2   6   9      425.83      500.68     28.95 o
  -1   6   9       61.14       85.47     20.50 o
   0   6   9      103.05      132.29     22.59 o
   1   6   9      157.25      230.29     17.63 o
   2   6   9      538.53      620.67     32.74 o
   3   6   9      676.45      683.77     46.43 o
   4   6   9      204.68      254.08     38.61 o
   5   6   9        5.76        2.96     18.82 o
   6   6   9     1071.15     1041.63     82.21 o
   7   6   9      237.17      214.79     23.10 o
   8   6   9      674.43      679.69     32.38 o
   9   6   9       42.16       54.36     22.33 o
  10   6   9       13.61       27.82     25.78 o
  11   6   9       18.36       21.12     23.08 o
  12   6   9        4.42        8.69     41.60 o
  13   6   9        1.33       30.66     52.24 o
 -13   7   9      136.55       54.14     32.78 o
 -12   7   9      112.58       64.08     34.95 o
 -11   7   9      128.81      124.65     26.17 o
 -10   7   9      434.09      407.51     39.46 o
  -9   7   9      724.02      720.44     49.25 o
  -8   7   9      129.88      133.44     22.87 o
  -7   7   9       34.79       17.30     23.38 o
  -6   7   9     1447.77     1519.83     56.93 o
  -5   7   9      268.09      282.71     28.60 o
  -4   7   9       70.28      106.87     24.20 o
  -3   7   9        0.47      -11.85     14.18 o
  -2   7   9     1272.25     1243.08     42.08 o
  -1   7   9     1023.52     1090.57     35.80 o
   0   7   9       41.30       73.47     15.31 o
   1   7   9      594.80      602.62     24.90 o
   2   7   9     1297.57     1229.16     44.85 o
   3   7   9     4318.10     4193.87    113.09 o
   4   7   9       82.15       97.69     21.89 o
   5   7   9       81.13      132.34     23.86 o
   6   7   9      116.61      121.70     28.80 o
   7   7   9      946.82      967.01     39.58 o
   8   7   9      157.36      168.95     25.40 o
   9   7   9        2.25       21.01     28.20 o
  10   7   9      652.80      646.15     73.13 o
  11   7   9      448.77      474.86     32.80 o
  12   7   9      159.03       96.16     29.10 o
  13   7   9       66.21      117.47     52.27 o
 -12   8   9       32.73       65.33     50.19 o
 -11   8   9      216.94      208.52     51.36 o
 -10   8   9       36.73       81.92     27.43 o
  -9   8   9      461.97      474.65     98.68 o
  -8   8   9      271.36      243.00     36.91 o
  -7   8   9      970.36     1107.57     54.78 o
  -6   8   9      704.72      764.23     44.99 o
  -5   8   9      541.22      700.48     49.70 o
  -4   8   9      492.67      545.46     32.75 o
  -3   8   9     1372.76     1416.29     40.04 o
  -2   8   9     1218.53     1219.91     34.97 o
  -1   8   9       93.02      111.19     19.66 o
   0   8   9     1145.40     1187.46     45.99 o
   1   8   9      637.48      696.98     26.29 o
   2   8   9      784.51      857.88     58.92 o
   3   8   9      554.31      525.42     44.44 o
   4   8   9     1933.27     1909.82     56.50 o
   5   8   9      664.83      674.73     31.23 o
   6   8   9      858.72      863.16     80.67 o
   7   8   9      178.80      174.83     26.50 o
   8   8   9     1010.08     1080.76     50.45 o
   9   8   9        1.41       14.16     20.50 o
  10   8   9      221.80      196.68     41.74 o
  11   8   9       45.35       25.05     21.03 o
  12   8   9      181.48      277.53     50.04 o
 -11   9   9      365.65      262.95     60.91 o
 -10   9   9       19.07       -1.64     47.93 o
  -9   9   9       35.94       48.35     31.50 o
  -8   9   9      179.98      112.95     42.90 o
  -7   9   9      544.76      543.87     50.56 o
  -6   9   9       75.29       61.47     21.09 o
  -5   9   9      125.20       99.62     30.92 o
  -4   9   9     1492.61     1444.95     47.60 o
  -3   9   9     1501.84     1381.65     38.83 o
  -2   9   9      423.29      414.08     36.20 o
  -1   9   9       44.34       77.10     21.93 o
   0   9   9      434.57      438.95     24.91 o
   1   9   9      632.83      671.56     32.13 o
   2   9   9       78.35       70.19     21.49 o
   3   9   9       30.80       15.31     19.68 o
   4   9   9      575.63      608.00     36.41 o
   5   9   9      614.19      594.34     39.13 o
   6   9   9       62.64       74.70     28.10 o
   7   9   9       22.66       30.42     21.69 o
   8   9   9      140.90       87.97     23.97 o
   9   9   9      685.89      619.70    100.78 o
  10   9   9       51.48       43.00     46.69 o
  11   9   9       26.68       40.78     44.74 o
  -9  10   9       21.79       11.21     53.26 o
  -8  10   9       54.60       87.75     42.69 o
  -7  10   9       15.68       22.87     62.34 o
  -6  10   9       12.74       28.44     30.92 o
  -5  10   9       34.60       58.15     34.35 o
  -4  10   9       10.61       31.64     19.51 o
  -3  10   9       51.85       64.57     18.19 o
  -2  10   9       39.11       49.30     18.07 o
  -1  10   9        8.00       19.01     16.83 o
   0  10   9       44.44       45.58     15.70 o
   1  10   9        0.77        9.82     19.78 o
   2  10   9       33.89       20.96     18.69 o
   3  10   9       84.03       80.17     26.88 o
   4  10   9       87.64      120.90     26.49 o
   5  10   9       46.12       11.43     23.78 o
   6  10   9       66.76        9.94     58.22 o
   7  10   9       54.23       40.19     56.35 o
   8  10   9       15.96        6.66     65.89 o
   9  10   9       38.65       19.49     39.64 o
  -8  11   9     1166.44     1542.51    124.31 o
  -7  11   9      441.28      328.31     72.38 o
  -6  11   9       23.27       48.49     42.39 o
  -5  11   9      150.47      107.83     44.85 o
  -4  11   9      571.88      743.64     54.55 o
  -3  11   9      301.22      332.69     73.94 o
  -2  11   9       26.58       20.15     41.49 o
  -1  11   9        8.41       20.99     15.06 o
   0  11   9      735.54      768.21     40.42 o
   1  11   9     1106.20     1127.92     42.20 o
   2  11   9      214.16      260.62     37.00 o
   3  11   9        5.53       23.20     36.70 o
   4  11   9      268.36      182.54     71.12 o
   5  11   9      831.88      879.15     69.19 o
   6  11   9       56.06       86.79     74.90 o
   7  11   9      234.35      133.43     57.34 o
   8  11   9      195.87       22.92    109.25 o
  -5  12   9       16.85        6.57     34.75 o
  -4  12   9      125.02      125.10     44.26 o
  -3  12   9       22.19       -5.86     32.28 o
  -2  12   9       52.79       43.19     28.77 o
  -1  12   9       76.80       58.73     27.25 o
   0  12   9      164.69      131.27     53.13 o
   1  12   9        1.15        3.18     57.76 o
   2  12   9      208.98      186.05     43.02 o
   3  12   9       43.78       46.27     29.12 o
   4  12   9      144.38      143.48     42.57 o
   5  12   9        7.25       42.37     51.68 o
 -15   0  10       55.74       93.16     66.52 o
 -14   0  10       11.67       16.74     42.06 o
 -13   0  10       40.02       -3.22     57.58 o
 -12   0  10     1122.07     1308.46     97.59 o
 -11   0  10     1164.97     1311.96    169.53 o
 -10   0  10       68.72      119.79     40.03 o
  -9   0  10        6.49       26.54     30.88 o
  -8   0  10      826.20      861.75     54.40 o
  -7   0  10     1815.16     1659.30     60.66 o
  -6   0  10      442.63      514.98     42.61 o
  -5   0  10       10.58       12.98     19.48 o
  -4   0  10      634.00      730.05    103.89 o
  -3   0  10     9177.71     9425.57    221.31 o
  -2   0  10       60.63       66.78     15.46 o
  -1   0  10     4781.04     4579.74    124.91 o
   0   0  10     4481.25     4495.46    201.58 o
   1   0  10    22297.37    22758.05   1553.31 o
   2   0  10       63.26       38.50     38.04 o
   3   0  10      413.95      419.45     60.04 o
   4   0  10     2193.47     2031.99     93.74 o
   5   0  10     5872.70     5836.75    145.02 o
   6   0  10      721.17      777.64     28.97 o
   7   0  10     1188.68     1172.10     41.26 o
   8   0  10     2017.35     2055.54    129.34 o
   9   0  10     1940.69     1956.11    108.76 o
  10   0  10      421.21      415.20     43.10 o
  11   0  10      574.35      605.72     54.35 o
  12   0  10        7.21        1.30    101.82 o
  13   0  10      354.38      354.62     82.44 o
  14   0  10       78.40       41.75     52.60 o
  15   0  10        0.41      -23.94     42.39 o
 -15   1  10       50.00       32.53     33.23 o
 -14   1  10       41.12       11.19     27.12 o
 -13   1  10      162.48      108.56     34.15 o
 -12   1  10       25.25       94.33     38.97 o
 -11   1  10       43.83       51.08     29.71 o
 -10   1  10      271.55      299.33     35.17 o
  -9   1  10      419.30      432.04     34.30 o
  -8   1  10      344.63      360.03     28.62 o
  -7   1  10      853.98      858.49     48.49 o
  -6   1  10      477.33      502.70     53.98 o
  -5   1  10       48.98       59.54     18.97 o
  -4   1  10     1585.36     1562.41     45.92 o
  -3   1  10        9.51       10.67     11.11 o
  -2   1  10      446.56      426.19     20.14 o
  -1   1  10       22.68       58.31     23.13 o
   0   1  10       30.76        3.29     11.02 o
   1   1  10       91.99       95.32     34.39 o
   2   1  10       11.19       10.25     25.82 o
   3   1  10      932.18     1148.19     51.94 o
   4   1  10      957.84      953.48     72.05 o
   5   1  10      320.08      382.93     30.40 o
   6   1  10      786.83      820.22     23.56 o
   7   1  10      381.83      391.42     26.27 o
   8   1  10      384.32      429.79     22.24 o
   9   1  10       29.04       10.33     19.09 o
  10   1  10     1240.67     1253.34     42.58 o
  11   1  10       33.57       62.49     26.18 o
  12   1  10       56.20       38.45     27.52 o
  13   1  10        1.25       -6.92     25.26 o
  14   1  10       12.83      -16.75     26.21 o
  15   1  10        4.38      -16.81     39.93 o
 -15   2  10      237.44      174.92     41.15 o
 -14   2  10        0.88       27.30     37.81 o
 -13   2  10      317.55      287.01     42.17 o
 -12   2  10      935.04     1015.79     55.24 o
 -11   2  10       14.48       72.47     25.43 o
 -10   2  10      126.49      136.12     29.00 o
  -9   2  10      122.52      136.61     23.85 o
  -8   2  10      129.19      171.23     24.96 o
  -7   2  10        6.14       -7.27     26.45 o
  -6   2  10       95.48      116.08     22.27 o
  -5   2  10     1649.64     1691.26     55.10 o
  -4   2  10     6448.33     6470.98    142.35 o
  -3   2  10     1315.53     1207.86     37.85 o
  -2   2  10       44.12       58.17     13.94 o
  -1   2  10      150.40      153.76     27.35 o
   0   2  10     2607.11     2634.97    138.44 o
   1   2  10     1897.78     1709.84     54.19 o
   2   2  10      928.65      963.69     64.79 o
   3   2  10      211.43      232.34     33.74 o
   4   2  10     1262.46     1326.38     70.92 o
   5   2  10     1653.15     1689.41    130.17 o
   6   2  10       45.12       62.82     20.50 o
   7   2  10        0.96       24.94     20.33 o
   8   2  10        1.26      -11.45     15.35 o
   9   2  10      869.42      925.96     38.37 o
  10   2  10      570.47      565.52     45.40 o
  11   2  10      100.56      112.86     30.56 o
  12   2  10        9.07      -20.76     25.28 o
  13   2  10       36.12       36.99     48.90 o
  14   2  10      313.06      322.15     39.10 o
  15   2  10        9.47       33.26     36.89 o
 -14   3  10      354.65      225.88     61.00 o
 -13   3  10      179.06      144.26     44.06 o
 -12   3  10     1059.20     1067.06     62.41 o
 -11   3  10     1073.77     1192.64     60.82 o
 -10   3  10        3.57       26.51     26.77 o
  -9   3  10      874.70      865.65     48.01 o
  -8   3  10     2566.95     2667.90     79.20 o
  -7   3  10      626.12      696.27     42.01 o
  -6   3  10     2097.26     2136.00     70.57 o
  -5   3  10      459.58      538.67     25.54 o
  -4   3  10      667.23      661.88     28.51 o
  -3   3  10     1016.97     1066.57     37.51 o
  -2   3  10     1522.30     1492.25     43.73 o
  -1   3  10     1002.75     1040.26     39.48 o
   0   3  10      442.93      472.54     25.97 o
   1   3  10       65.38       70.63      9.74 o
   2   3  10     1951.02     1983.38     36.46 o
   3   3  10       79.39      106.41     19.07 o
   4   3  10     2650.46     2589.87     54.09 o
   5   3  10      110.12      109.08     22.99 o
   6   3  10     1904.23     1783.60     77.22 o
   7   3  10        5.07       26.13     25.17 o
   8   3  10      455.58      413.36     34.45 o
   9   3  10      126.50      119.83     25.88 o
  10   3  10      496.74      481.10     63.75 o
  11   3  10      132.58       96.78     30.35 o
  12   3  10      468.40      374.90     35.68 o
  13   3  10       33.29       35.95     31.36 o
  14   3  10      353.16      238.05     72.86 o
 -14   4  10      284.51      200.43     41.06 o
 -13   4  10      761.87      828.28     99.41 o
 -12   4  10       81.28       80.29     32.45 o
 -11   4  10       37.25       34.73     27.88 o
 -10   4  10     1587.64     1689.52     74.89 o
  -9   4  10      500.16      565.97     41.48 o
  -8   4  10      116.31      154.24     24.34 o
  -7   4  10      161.58      127.61     30.80 o
  -6   4  10     1823.22     1758.05     50.60 o
  -5   4  10      985.57      946.23     51.30 o
  -4   4  10        3.75        2.58     14.39 o
  -3   4  10       50.40       47.56     17.56 o
  -2   4  10     1131.33     1121.54     32.89 o
  -1   4  10      585.85      591.24     32.05 o
   0   4  10       71.78       91.73     16.27 o
   1   4  10        0.99       23.08     20.42 o
   2   4  10        7.16        5.11     11.83 o
   3   4  10     4158.47     4011.02    100.93 o
   4   4  10     2193.67     2217.73     54.70 o
   5   4  10      231.48      236.60     40.94 o
   6   4  10      730.01      773.97     42.65 o
   7   4  10      133.74      181.79     26.03 o
   8   4  10     1753.68     1875.25     90.72 o
   9   4  10      171.26      119.51     26.52 o
  10   4  10      109.10      112.11     27.96 o
  11   4  10      942.93     1057.61     73.00 o
  12   4  10       10.86       39.45     35.15 o
  13   4  10       16.93       17.63     31.61 o
  14   4  10       41.22       62.11     33.58 o
 -13   5  10        2.72       54.32     40.18 o
 -12   5  10       14.58        8.27     40.07 o
 -11   5  10        1.88      -24.20     29.72 o
 -10   5  10       38.86       11.57     39.78 o
  -9   5  10        3.47       14.34     27.07 o
  -8   5  10        8.33        6.94     30.85 o
  -7   5  10        2.86       -0.20     23.89 o
  -6   5  10       14.70       25.89     20.08 o
  -5   5  10        0.69       14.13     15.64 o
  -4   5  10      617.72      666.29     31.97 o
  -3   5  10      236.73      252.20     28.77 o
  -2   5  10       42.66       56.56     16.01 o
  -1   5  10      181.80      198.13     18.44 o
   0   5  10     1527.69     1541.75     43.57 o
   1   5  10      167.76      186.41     17.49 o
   2   5  10     1189.59     1076.85     38.19 o
   3   5  10       68.13       47.03     24.49 o
   4   5  10      510.25      506.20     42.44 o
   5   5  10      810.62      698.53     43.02 o
   6   5  10      129.86      106.36     29.06 o
   7   5  10      554.89      537.37     28.17 o
   8   5  10       80.59       75.05     18.89 o
   9   5  10       92.66      134.01     24.13 o
  10   5  10      126.43      151.32     31.68 o
  11   5  10       39.54        7.02     22.31 o
  12   5  10       29.51       43.59     34.39 o
  13   5  10        8.64      -13.95     44.48 o
 -13   6  10      697.46      848.66    110.58 o
 -12   6  10       20.65       -1.26     33.60 o
 -11   6  10        7.84      -16.39     40.59 o
 -10   6  10     1041.88     1144.77     49.80 o
  -9   6  10      621.88      636.71     42.17 o
  -8   6  10        1.94       24.37     18.65 o
  -7   6  10      194.23      168.19     27.68 o
  -6   6  10      440.15      525.18     39.94 o
  -5   6  10     4520.04     4389.75    108.30 o
  -4   6  10      322.16      382.87     32.92 o
  -3   6  10       49.90      105.72     25.48 o
  -2   6  10      722.18      785.56     29.38 o
  -1   6  10     1041.53     1094.93     42.06 o
   0   6  10      186.85      220.53     20.06 o
   1   6  10      147.80      171.21     21.44 o
   2   6  10     1065.40     1123.56     36.78 o
   3   6  10     3963.74     4031.33     93.65 o
   4   6  10     1752.36     1758.33     48.94 o
   5   6  10      150.48      166.83     19.03 o
   6   6  10     4473.71     4409.20    115.14 o
   7   6  10     3988.36     3846.07     98.17 o
   8   6  10       61.50       60.90     36.45 o
   9   6  10      156.52      113.81     20.58 o
  10   6  10      406.03      473.62     72.55 o
  11   6  10     1005.80     1019.07     59.60 o
  12   6  10      161.44      171.87     48.14 o
  13   6  10      209.31      197.81     42.20 o
 -12   7  10        2.47       -9.47     28.95 o
 -11   7  10      346.85      261.03     38.31 o
 -10   7  10       26.95      -18.03     27.05 o
  -9   7  10      172.01      164.75     27.86 o
  -8   7  10       37.71       39.48     30.74 o
  -7   7  10      105.25       96.99     22.14 o
  -6   7  10       72.15       62.07     19.92 o
  -5   7  10      164.15      187.38     26.17 o
  -4   7  10     2233.69     2246.95     68.07 o
  -3   7  10      257.69      267.44     26.78 o
  -2   7  10      233.58      297.57     19.17 o
  -1   7  10      135.76      146.66     27.00 o
   0   7  10      578.98      608.52     25.08 o
   1   7  10      286.13      328.70     21.08 o
   2   7  10     3650.74     3460.20    185.27 o
   3   7  10       26.08       36.74     19.57 o
   4   7  10      713.10      713.20     28.71 o
   5   7  10      411.42      414.79     36.42 o
   6   7  10      462.66      487.53     38.86 o
   7   7  10      164.00      157.67     24.25 o
   8   7  10      847.74      895.05     53.07 o
   9   7  10        5.39      -12.20     21.20 o
  10   7  10      372.78      307.79     72.23 o
  11   7  10       33.95       40.37     25.49 o
  12   7  10      293.91      322.10     50.35 o
 -11   8  10       84.27       74.29     43.00 o
 -10   8  10       28.97      -33.51     33.51 o
  -9   8  10       11.25       84.52     36.14 o
  -8   8  10      361.12      377.34     36.80 o
  -7   8  10      467.24      462.14     35.67 o
  -6   8  10      219.00      219.13     32.83 o
  -5   8  10       15.73       33.50     21.68 o
  -4   8  10      993.34      887.77     37.54 o
  -3   8  10     1338.24     1326.07     51.57 o
  -2   8  10      326.36      375.73     28.47 o
  -1   8  10      882.78      951.56     37.08 o
   0   8  10      129.31      164.04     27.50 o
   1   8  10      293.02      267.35     33.07 o
   2   8  10      103.89      120.79     25.68 o
   3   8  10      638.40      631.64     36.77 o
   4   8  10      206.15      189.76     24.40 o
   5   8  10       18.11       26.58     23.89 o
   6   8  10       52.99       76.76     23.08 o
   7   8  10        9.49       57.59     30.42 o
   8   8  10      245.96      246.29     36.74 o
   9   8  10      256.10      171.50     23.57 o
  10   8  10       32.60       29.17     23.41 o
  11   8  10        5.93       -2.72     25.19 o
 -10   9  10       40.76       59.39     55.01 o
  -9   9  10      324.59      205.35     38.67 o
  -8   9  10      129.25      128.22     88.97 o
  -7   9  10      471.81      394.97     26.52 o
  -6   9  10      357.93      361.46     30.48 o
  -5   9  10      104.89       95.91     20.48 o
  -4   9  10       84.37      102.07     17.37 o
  -3   9  10      441.01      450.99     23.94 o
  -2   9  10     1060.99     1102.32     71.19 o
  -1   9  10      247.69      231.61     24.77 o
   0   9  10     1479.68     1538.51     43.37 o
   1   9  10      135.09       83.12     26.28 o
   2   9  10      193.38      254.79     28.02 o
   3   9  10      192.76      180.92     27.69 o
   4   9  10      954.93     1009.89     58.51 o
   5   9  10      222.43      238.00     30.94 o
   6   9  10      168.52      171.46     30.38 o
   7   9  10       21.33       43.11     25.97 o
   8   9  10       73.40       51.82     26.04 o
   9   9  10       47.92       55.03     71.51 o
  10   9  10      103.09       78.18     60.38 o
  -9  10  10      102.71      100.84     48.99 o
  -8  10  10      295.02      352.30    109.70 o
  -7  10  10      491.41      542.44     83.45 o
  -6  10  10        0.06       57.07     37.39 o
  -5  10  10      134.02      150.99     45.49 o
  -4  10  10      855.00      869.07     59.84 o
  -3  10  10      684.56      705.06     43.53 o
  -2  10  10        9.02       -1.01     17.09 o
  -1  10  10       52.70       32.83     23.94 o
   0  10  10      703.03      722.29     40.10 o
   1  10  10      918.21      947.13     35.50 o
   2  10  10       95.41      102.35     26.26 o
   3  10  10       76.06       64.39     23.89 o
   4  10  10      138.70      121.01     21.70 o
   5  10  10      681.76      716.18     38.17 o
   6  10  10       47.73       21.64     43.42 o
   7  10  10      113.80       30.44     47.26 o
   8  10  10       13.90       34.44     42.19 o
   9  10  10      716.12      398.44    108.41 o
  -7  11  10        0.05       42.43     59.14 o
  -6  11  10        9.91      -32.40     64.88 o
  -5  11  10       61.65       62.92     33.56 o
  -4  11  10        9.44       62.38     36.15 o
  -3  11  10        0.04       31.83     28.28 o
  -2  11  10        2.06        9.37     26.06 o
  -1  11  10      145.00      110.36     18.56 o
   0  11  10       40.45       26.46     21.98 o
   1  11  10       10.41       29.36     23.85 o
   2  11  10       98.41       70.67     24.51 o
   3  11  10        0.24       18.16     33.10 o
   4  11  10      116.12      133.24     47.98 o
   5  11  10        0.13       68.19     66.01 o
   6  11  10        1.14      -49.60     49.60 o
   7  11  10       79.30       31.60     70.82 o
  -4  12  10      213.87      215.40     87.45 o
  -3  12  10      230.84      285.14     53.77 o
  -2  12  10        0.11       10.79     28.20 o
  -1  12  10       53.12       38.50     33.13 o
   2  12  10      180.52      212.70     42.82 o
   3  12  10        3.31      -12.07     37.02 o
   4  12  10       69.01       42.77     45.66 o
 -14   1  11       38.70       11.89     30.25 o
 -13   1  11        0.01      -22.63     26.11 o
 -12   1  11     2172.12     2275.44     93.47 o
 -11   1  11      267.92      270.20     32.63 o
 -10   1  11      218.13      213.16     26.01 o
  -9   1  11        0.60       19.00     26.12 o
  -8   1  11      709.27      717.00     40.13 o
  -7   1  11      353.47      431.66     42.90 o
  -6   1  11       65.98       95.37     19.86 o
  -5   1  11      507.55      517.17     29.73 o
  -4   1  11     3012.50     3080.47     87.29 o
  -3   1  11     2889.81     2815.22     58.25 o
  -2   1  11      587.09      638.82     46.04 o
  -1   1  11     2532.46     2593.19    101.95 o
   0   1  11     2297.35     2257.19    105.59 o
   1   1  11     9273.63     8945.94    312.25 o
   2   1  11      117.99       93.32     39.48 o
   3   1  11       15.49      -24.03     34.87 o
   4   1  11     1760.66     1628.59     51.87 o
   5   1  11     3510.49     3664.29     78.39 o
   6   1  11       65.56       61.10     14.58 o
   7   1  11      131.31      138.56     19.67 o
   8   1  11      189.44      226.97     20.92 o
   9   1  11     2064.86     2189.15     87.11 o
  10   1  11      813.93      875.04     35.35 o
  11   1  11       90.06      152.09     32.44 o
  12   1  11        1.79       21.59     30.37 o
  13   1  11      268.07      207.27     41.53 o
  14   1  11      196.84      144.70     48.21 o
 -14   2  11       38.17       58.15     36.97 o
 -13   2  11      221.46      224.44     38.50 o
 -12   2  11      397.51      423.64     41.75 o
 -11   2  11      560.90      642.57     48.38 o
 -10   2  11        4.09       39.84     39.53 o
  -9   2  11      776.09      855.85     58.29 o
  -8   2  11     1578.58     1641.17     67.26 o
  -7   2  11      819.30      763.48     36.24 o
  -6   2  11     3927.26     3956.69    108.38 o
  -5   2  11       52.21       70.47     20.18 o
  -4   2  11      715.00      808.20     36.00 o
  -3   2  11      650.89      659.26     32.53 o
  -2   2  11     1683.42     1717.04     60.65 o
  -1   2  11       10.65       62.83     32.57 o
   0   2  11     3540.73     3566.39     81.52 o
   1   2  11     1355.45     1346.30     95.82 o
   2   2  11      137.59      121.15     13.62 o
   3   2  11      298.64      273.33     35.82 o
   4   2  11     3286.92     3301.10     60.62 o
   5   2  11      193.74      197.97     17.55 o
   6   2  11     1667.93     1678.90     45.62 o
   7   2  11      243.40      189.75     27.07 o
   8   2  11      935.66      957.33     35.72 o
   9   2  11       72.88       44.09     26.30 o
  10   2  11      995.62     1042.82     50.00 o
  11   2  11       48.64       98.24     39.64 o
  12   2  11      425.64      516.82     58.91 o
  13   2  11        2.39      -19.29     37.24 o
  14   2  11      636.15      556.35     49.80 o
 -14   3  11      150.09      160.53     38.00 o
 -13   3  11      204.20      128.60     40.16 o
 -12   3  11       11.40       11.67     30.93 o
 -11   3  11       97.37      111.19     27.63 o
 -10   3  11        9.07       37.62     28.35 o
  -9   3  11      126.39      131.27     28.67 o
  -8   3  11      185.29      160.32     29.11 o
  -7   3  11      842.89      937.24     45.16 o
  -6   3  11     1626.09     1731.99     53.87 o
  -5   3  11       28.18       55.48     22.65 o
  -4   3  11      242.17      313.98     26.81 o
  -3   3  11      255.87      279.91     29.43 o
  -2   3  11      884.48     1036.08     71.95 o
  -1   3  11     1449.29     1424.82     70.85 o
   0   3  11      482.61      483.79     18.14 o
   1   3  11     1594.71     1735.44     27.88 o
   2   3  11      650.83      676.58     24.38 o
   3   3  11     1157.61     1135.05     71.88 o
   4   3  11      923.30      921.43     38.30 o
   5   3  11        8.10       56.46     31.06 o
   6   3  11       45.98       54.81     24.73 o
   7   3  11       78.89      112.65     18.78 o
   8   3  11       14.89       34.57     24.08 o
   9   3  11      190.15      280.55     58.18 o
  10   3  11      325.61      254.22     76.69 o
  11   3  11      277.68      215.67     26.87 o
  12   3  11      192.00      168.64     68.08 o
  13   3  11       15.74       37.98     31.42 o
  14   3  11      154.57      129.60     35.44 o
 -13   4  11       72.12       73.08     39.24 o
 -12   4  11      123.18      109.44     33.10 o
 -11   4  11       62.73       87.94     26.89 o
 -10   4  11      343.24      325.02     37.59 o
  -9   4  11      329.54      366.27     34.37 o
  -8   4  11      239.22      222.87     28.52 o
  -7   4  11      179.98      178.71     27.81 o
  -6   4  11        3.04       -3.87     24.21 o
  -5   4  11      523.46      608.07     65.19 o
  -4   4  11      627.31      753.72     41.18 o
  -3   4  11      290.27      310.76     22.77 o
  -2   4  11      117.14      153.98     23.58 o
  -1   4  11       13.21       40.87     13.67 o
   0   4  11        9.34       13.64     10.72 o
   1   4  11      717.38      702.83     35.43 o
   2   4  11     1063.49     1156.92     78.19 o
   3   4  11       92.67       63.48     16.66 o
   4   4  11       50.68       55.88     21.55 o
   5   4  11      138.89      134.48     23.66 o
   6   4  11      929.37      980.00     54.06 o
   7   4  11      367.86      354.68     45.43 o
   8   4  11     1236.74     1139.24     51.54 o
   9   4  11      244.74      194.68     36.96 o
  10   4  11        1.85       31.14     23.73 o
  11   4  11       45.99       52.82     31.97 o
  12   4  11      221.54      193.63     66.28 o
  13   4  11       10.70      116.53     31.31 o
 -13   5  11      418.81      590.30     61.65 o
 -12   5  11        7.80       31.63     43.80 o
 -11   5  11       91.15      110.28     37.26 o
 -10   5  11      597.25      577.52     57.26 o
  -9   5  11      857.30      954.83     60.36 o
  -8   5  11        8.10       53.15     23.54 o
  -7   5  11        3.42        2.42     29.31 o
  -6   5  11     2321.58     2286.72     64.91 o
  -5   5  11     2809.88     2889.40    100.37 o
  -4   5  11       93.38      107.62     18.13 o
  -3   5  11      154.70      174.79     25.95 o
  -2   5  11      330.39      337.55     57.22 o
  -1   5  11     1929.74     1946.72     56.36 o
   0   5  11       66.61      101.50     17.46 o
   1   5  11      945.95      954.84     40.94 o
   2   5  11     5160.15     5143.26    112.74 o
   3   5  11      444.72      507.55     24.56 o
   4   5  11       20.49       48.55     18.69 o
   5   5  11      661.16      745.45     46.94 o
   6   5  11      433.07      558.56     37.43 o
   7   5  11     3254.73     3372.06    119.91 o
   8   5  11      177.90      223.15     36.19 o
   9   5  11      308.99      232.17     28.68 o
  10   5  11      158.19      114.79     37.99 o
  11   5  11     1251.52     1416.36     65.02 o
  12   5  11       30.23       61.66     30.38 o
  13   5  11       17.60       52.03     32.44 o
 -12   6  11        9.89        8.59     28.94 o
 -11   6  11       48.82       -8.06     26.96 o
 -10   6  11       98.97       72.46     28.79 o
  -9   6  11       34.09       37.10     24.73 o
  -8   6  11       38.55       24.91     26.38 o
  -7   6  11      279.89      241.48     24.26 o
  -6   6  11       98.82       84.87     27.17 o
  -5   6  11       92.72       29.90     22.21 o
  -4   6  11       65.55       56.21     23.97 o
  -3   6  11      291.31      308.28     49.46 o
  -2   6  11      324.13      421.77     22.59 o
  -1   6  11      213.49      213.86     21.76 o
   0   6  11      290.90      325.93     18.53 o
   1   6  11       85.63       92.27     17.17 o
   2   6  11     1321.68     1337.49     41.55 o
   3   6  11      707.95      676.57     58.76 o
   4   6  11       10.15       15.86     20.95 o
   5   6  11        2.73        1.12     24.97 o
   6   6  11        1.09      -16.00     20.44 o
   7   6  11       36.29       63.56     21.99 o
   8   6  11      335.97      339.04     51.65 o
   9   6  11       91.59      103.29     31.98 o
  10   6  11      156.41       89.83     37.09 o
  11   6  11       65.64       45.60     42.01 o
  12   6  11        0.28       20.52     26.39 o
 -12   7  11        7.47       14.83     31.36 o
 -11   7  11       15.73      -30.48     30.48 o
 -10   7  11      210.71      141.35     53.83 o
  -9   7  11      225.14      178.78     32.23 o
  -8   7  11      146.01      163.61     52.76 o
  -7   7  11      138.42      105.21     27.58 o
  -6   7  11      221.47      277.27     29.56 o
  -5   7  11      788.02      950.72     66.20 o
  -4   7  11      536.41      465.80     34.56 o
  -3   7  11       81.19       51.15     21.47 o
  -2   7  11      515.91      577.74     41.13 o
  -1   7  11      834.66      940.43     69.28 o
   0   7  11       16.69       35.36     17.13 o
   1   7  11       82.01      114.97     21.07 o
   2   7  11      569.66      606.57     49.63 o
   3   7  11      600.41      624.24     37.24 o
   4   7  11       14.52       10.52     15.72 o
   5   7  11       62.41       54.78     22.46 o
   6   7  11      256.53      184.20     25.09 o
   7   7  11     1028.46     1064.25     48.88 o
   8   7  11      122.06       52.81     29.45 o
   9   7  11        0.04       -6.49     29.13 o
  10   7  11      225.69      241.47     38.14 o
  11   7  11      325.29      339.21     69.46 o
  12   7  11      181.78       76.92     52.62 o
 -11   8  11      271.30      230.28     71.72 o
 -10   8  11       30.58       54.41     29.53 o
  -9   8  11      256.47      227.01     41.23 o
  -8   8  11       93.18       53.62     26.26 o
  -7   8  11      104.62       96.16     28.81 o
  -6   8  11     1014.80      926.76     55.77 o
  -5   8  11      260.49      327.95     67.96 o
  -4   8  11      225.24      181.16     26.96 o
  -3   8  11      658.23      727.62     52.86 o
  -2   8  11     2768.93     2680.37     89.04 o
  -1   8  11      101.86      115.12     20.68 o
   0   8  11     1524.73     1532.07     38.69 o
   1   8  11       96.49      107.96     20.37 o
   2   8  11     1652.09     1677.68     45.66 o
   3   8  11       46.57       76.82     19.53 o
   4   8  11     1034.16     1013.99     40.30 o
   5   8  11      109.76       99.09     22.27 o
   6   8  11      249.04      320.79     36.17 o
   7   8  11        4.97       23.46     21.78 o
   8   8  11      281.25      214.51     35.26 o
   9   8  11       16.24       48.58     21.46 o
  10   8  11      125.31       72.67     32.67 o
  11   8  11        0.53       -6.54     26.68 o
  -9   9  11        8.81      233.36     66.63 o
  -8   9  11      108.53      146.07     50.91 o
  -7   9  11     1113.46      973.33     68.62 o
  -6   9  11       36.07       53.69     24.90 o
  -5   9  11       36.56       65.46     21.67 o
  -4   9  11      318.51      367.85     47.37 o
  -3   9  11      582.85      619.44     33.58 o
  -2   9  11       43.13       34.99     16.33 o
  -1   9  11       86.97       80.59     16.61 o
   0   9  11       20.34        4.87     18.89 o
   1   9  11     1184.38     1247.24     53.57 o
   2   9  11      245.55      242.31     28.54 o
   3   9  11        9.82       28.47     20.15 o
   4   9  11      354.32      328.33     23.03 o
   5   9  11      428.65      433.90     80.85 o
   6   9  11        6.68       63.01     22.11 o
   7   9  11       44.92       43.18     23.45 o
   8   9  11       18.18       23.43     32.17 o
   9   9  11      654.63      459.48     79.83 o
  -8  10  11      277.11      252.85     64.81 o
  -7  10  11      134.57       99.81     57.36 o
  -6  10  11      397.68      439.27     88.45 o
  -5  10  11        2.99      125.18     47.57 o
  -4  10  11      112.58      122.15     26.89 o
  -3  10  11        1.19       -1.01     20.46 o
  -2  10  11      496.19      506.53     50.13 o
  -1  10  11      170.35      170.96     24.84 o
   0  10  11       11.67       20.50     17.79 o
   1  10  11       11.89       38.79     23.90 o
   2  10  11       17.77       31.48     21.80 o
   3  10  11        0.25      -22.50     23.27 o
   4  10  11       17.23       -1.49     19.94 o
   5  10  11        0.26       -3.53     25.67 o
   6  10  11        6.79      -39.34     39.34 o
   7  10  11        7.21       37.80     40.08 o
   8  10  11       40.26      -46.52     95.04 o
  -6  11  11       29.99       47.16     40.25 o
  -5  11  11       13.42      -19.28     44.22 o
  -4  11  11      248.25      255.41     44.95 o
  -3  11  11      460.15      495.73     92.09 o
  -2  11  11        8.69        8.28     24.24 o
  -1  11  11       46.74       51.79     27.79 o
   0  11  11      288.76      200.71     25.83 o
   1  11  11      739.03      891.81     40.00 o
   2  11  11      236.93      244.66     44.33 o
   3  11  11        0.62      -38.85     38.85 o
   4  11  11      285.14      243.46     85.05 o
   5  11  11      235.83      200.58     46.50 o
   6  11  11      139.47      126.31     56.20 o
  -2  12  11       16.39       52.67     60.34 o
  -1  12  11       43.37       -1.30     26.34 o
   0  12  11       46.42       41.21     59.23 o
   1  12  11      129.72      145.39     56.31 o
   2  12  11      159.79      117.40     60.56 o
 -14   0  12      116.33      107.16     72.92 o
 -13   0  12      179.42      135.29     58.64 o
 -12   0  12      446.49      327.20     60.46 o
 -11   0  12      595.23      569.95     62.04 o
 -10   0  12      135.54      123.88     47.70 o
  -9   0  12       36.76       21.02     45.79 o
  -8   0  12      980.21     1005.95     62.10 o
  -7   0  12     2401.79     2223.26    101.00 o
  -6   0  12     1010.29     1006.69     60.38 o
  -5   0  12      149.70      195.62     51.15 o
  -4   0  12      897.48      860.30     42.20 o
  -3   0  12     5695.14     6062.01    178.15 o
  -2   0  12       75.93       81.18     15.48 o
  -1   0  12     1647.05     1242.38    707.31 o
   0   0  12      733.24      823.34     81.31 o
   1   0  12     3717.73     3714.09    298.50 o
   2   0  12        0.40      -30.37     44.67 o
   3   0  12        7.72       20.99     46.31 o
   4   0  12      613.76      668.35     91.91 o
   5   0  12     3189.53     3150.66    128.28 o
   6   0  12      368.09      365.01     23.32 o
   7   0  12      383.12      305.26     69.20 o
   8   0  12      488.39      424.32     49.58 o
   9   0  12     2812.40     2906.49    133.62 o
  10   0  12      527.59      628.87     67.00 o
  11   0  12      267.43      316.33     41.30 o
  12   0  12      337.96      405.28     51.87 o
  13   0  12      716.52      861.07    337.05 o
  14   0  12        7.66        8.22     42.85 o
 -14   1  12        0.22       59.46     41.70 o
 -13   1  12      387.26      349.25     46.34 o
 -12   1  12       97.54      149.45     36.39 o
 -11   1  12      336.34      295.92     35.19 o
 -10   1  12       97.14      119.78     26.93 o
  -9   1  12      126.81      145.80     34.04 o
  -8   1  12      358.38      326.12     40.62 o
  -7   1  12      756.62      784.42     42.97 o
  -6   1  12      417.04      455.81     28.51 o
  -5   1  12       38.88       53.46     21.94 o
  -4   1  12      684.50      655.18     33.33 o
  -3   1  12        8.81        0.27     16.26 o
  -2   1  12      274.05      233.38     30.78 o
  -1   1  12       15.10        2.79     11.96 o
   0   1  12     1683.39     1803.02    259.94 o
   1   1  12       43.74       77.35     33.26 o
   2   1  12     1387.44     1432.66     90.55 o
   3   1  12      307.03      393.50     39.23 o
   4   1  12      641.16      681.13     52.62 o
   5   1  12       21.84       13.87      6.92 o
   6   1  12      310.12      324.26     17.29 o
   7   1  12        9.04       41.12     18.67 o
   8   1  12      503.76      495.58     34.49 o
   9   1  12       33.47       38.72     22.57 o
  10   1  12      697.81      753.88     50.29 o
  11   1  12        1.91        2.78     28.76 o
  12   1  12      369.38      393.08     53.21 o
  13   1  12       42.58      -14.44     40.80 o
  14   1  12      178.96      166.34     53.63 o
 -14   2  12       12.11      -30.82     38.72 o
 -13   2  12       71.05       99.89     41.72 o
 -12   2  12       17.13       21.11     28.81 o
 -11   2  12     1252.48     1274.21     68.70 o
 -10   2  12        2.83      -23.21     25.63 o
  -9   2  12       40.60       54.36     24.77 o
  -8   2  12      189.88      182.31     27.32 o
  -7   2  12     2431.04     2523.58     86.92 o
  -6   2  12     1126.26     1173.20     40.07 o
  -5   2  12       58.82       93.17     17.95 o
  -4   2  12      116.16      127.96     21.21 o
  -3   2  12     1389.48     1429.88     67.82 o
  -2   2  12       12.39       -4.01     13.64 o
  -1   2  12      171.59      195.53     39.62 o
   0   2  12     2588.87     2370.17     98.74 o
   1   2  12     1402.83     1405.00     73.27 o
   2   2  12      668.21      732.41     42.46 o
   3   2  12      101.99       96.80     31.89 o
   4   2  12      717.71      944.52     62.60 o
   5   2  12      957.06     1043.92     27.06 o
   6   2  12      252.37      251.02     22.37 o
   7   2  12        0.85       37.43     15.55 o
   8   2  12      152.26      121.30     25.44 o
   9   2  12      132.83      163.00     31.33 o
  10   2  12       95.99      155.34     53.39 o
  11   2  12       18.06       33.22     31.21 o
  12   2  12       18.83       68.61     53.51 o
  13   2  12      104.53      158.45     70.60 o
  14   2  12      260.92      166.16     50.39 o
 -13   3  12       92.59      112.11     36.42 o
 -12   3  12      129.71      110.07     51.27 o
 -11   3  12      439.67      410.98     45.82 o
 -10   3  12      563.04      599.47     45.90 o
  -9   3  12      781.80      759.79     61.03 o
  -8   3  12     1599.84     1562.98     65.61 o
  -7   3  12       39.15       63.10     29.30 o
  -6   3  12       99.71      141.33     22.10 o
  -5   3  12     1211.56     1284.53     59.79 o
  -4   3  12      514.25      581.22     31.51 o
  -3   3  12      642.09      681.75     36.72 o
  -2   3  12      444.00      559.79     52.82 o
  -1   3  12      120.73      372.65    176.54 o
   0   3  12      455.27      518.56     53.04 o
   1   3  12     1287.76     1294.11     35.88 o
   2   3  12      480.31      532.35     18.02 o
   3   3  12       78.19       70.28     26.22 o
   4   3  12      917.96      919.10     20.52 o
   5   3  12       69.43      107.49     43.48 o
   6   3  12      985.38     1040.09     65.57 o
   7   3  12        6.33       17.39     29.86 o
   8   3  12      256.27      177.02     44.08 o
   9   3  12       21.89       47.05     17.87 o
  10   3  12      435.17      423.12     40.51 o
  11   3  12       11.56        9.17     33.95 o
  12   3  12      317.15      412.58     95.26 o
  13   3  12        9.19      -16.78     46.21 o
 -13   4  12      946.05      954.94     94.57 o
 -12   4  12       44.67       96.94     45.60 o
 -11   4  12        0.71      -14.04     32.74 o
 -10   4  12       57.95       19.94     26.04 o
  -9   4  12      937.74     1026.30     45.13 o
  -8   4  12       52.43       69.22     35.39 o
  -7   4  12       10.15       27.19     24.36 o
  -6   4  12      731.84      612.66     38.65 o
  -5   4  12      970.38      925.62     45.20 o
  -4   4  12       38.83       53.05     23.59 o
  -3   4  12        6.81        8.88     27.69 o
  -2   4  12     1354.66     1392.96     77.25 o
  -1   4  12     1283.60     1330.84     57.18 o
   0   4  12        4.82      -11.67     11.67 o
   1   4  12       13.97        7.07     17.57 o
   2   4  12     2168.05     2168.28     43.68 o
   3   4  12      643.26      630.20     66.26 o
   4   4  12       91.82       77.76     14.79 o
   5   4  12     1322.86     1347.69     53.60 o
   6   4  12     1043.50     1104.16     55.89 o
   7   4  12     1994.90     2009.35     94.98 o
   8   4  12      637.67      685.07     45.84 o
   9   4  12       12.70       22.86     26.76 o
  10   4  12      551.53      450.02     53.64 o
  11   4  12      569.08      538.79    105.38 o
  12   4  12        0.68      -22.92     30.84 o
  13   4  12       50.28       61.59     40.71 o
 -12   5  12        0.67      -14.56     39.17 o
 -11   5  12       29.29       16.75     26.98 o
 -10   5  12        4.98       36.39     31.77 o
  -9   5  12       40.94       60.20     27.00 o
  -8   5  12       11.16      -14.66     25.26 o
  -7   5  12       44.24       47.94     24.59 o
  -6   5  12        4.13      -12.59     21.38 o
  -5   5  12      195.50      184.33     29.86 o
  -4   5  12      277.25      235.53     38.17 o
  -3   5  12       52.06       29.18     17.75 o
  -2   5  12        4.26       22.78     22.21 o
  -1   5  12       55.11       62.52     24.17 o
   0   5  12        4.78       -6.65     15.96 o
   1   5  12      372.25      348.72     26.11 o
   2   5  12      797.93      886.41     31.34 o
   3   5  12       12.91       65.59     20.65 o
   4   5  12       90.70       88.49     17.65 o
   5   5  12        0.84       11.15     21.67 o
   6   5  12       65.51       29.23     23.26 o
   7   5  12      168.43      138.91     24.42 o
   8   5  12      362.58      368.79     41.65 o
   9   5  12       11.44      -13.68     26.65 o
  10   5  12        4.16       33.85     26.21 o
  11   5  12       53.27       34.10     30.88 o
  12   5  12       28.52      -18.32     29.03 o
 -12   6  12        2.53       59.25     46.39 o
 -11   6  12        9.76       13.65     32.17 o
 -10   6  12      295.59      286.36     38.49 o
  -9   6  12      432.15      387.69     39.08 o
  -8   6  12        9.16       10.73     25.48 o
  -7   6  12       54.20       99.72     37.85 o
  -6   6  12     1213.52     1242.71     63.64 o
  -5   6  12     3736.64     3729.17    138.51 o
  -4   6  12       78.43       57.61     25.36 o
  -3   6  12      261.08      226.76     27.51 o
  -2   6  12       39.21       42.17     16.73 o
  -1   6  12      510.99      609.23     30.17 o
   0   6  12      216.04      317.02     42.57 o
   1   6  12      188.96      218.79     22.46 o
   2   6  12       99.78      146.46     18.90 o
   3   6  12     2511.29     2601.52     70.80 o
   4   6  12       36.80       55.45     27.07 o
   5   6  12       32.59       58.54     22.16 o
   6   6  12       38.74       23.41     23.31 o
   7   6  12     2740.66     2766.97     87.58 o
   8   6  12      327.56      372.76     54.50 o
   9   6  12      190.37      157.30     40.46 o
  10   6  12       24.28      -18.81     43.59 o
  11   6  12      490.32      685.99     51.73 o
  12   6  12       56.57      103.50     68.92 o
 -11   7  12       62.68       54.65     34.41 o
 -10   7  12      129.83      117.50     32.09 o
  -9   7  12       79.98       40.77     30.10 o
  -8   7  12      697.82      585.12     74.10 o
  -7   7  12      190.95      218.53     32.74 o
  -6   7  12       78.89       91.93     33.85 o
  -5   7  12       62.84       53.30     37.47 o
  -4   7  12     2406.69     2445.05    151.02 o
  -3   7  12      384.59      317.03     28.18 o
  -2   7  12     1441.64     1379.52     75.67 o
  -1   7  12      248.72      269.93     23.73 o
   0   7  12     1240.89     1174.38     40.87 o
   1   7  12        5.06       17.25     15.26 o
   2   7  12     2235.70     2257.40     65.41 o
   3   7  12       15.33        7.99     16.81 o
   4   7  12        6.37       -7.45     14.52 o
   5   7  12        0.25      -23.82     30.18 o
   6   7  12      759.88      739.73     64.30 o
   7   7  12        0.20       25.56     20.53 o
   8   7  12      576.82      445.04     51.32 o
   9   7  12        0.77       37.52     25.16 o
  10   7  12      290.71      194.47     40.51 o
  11   7  12        8.97       15.47     47.66 o
 -10   8  12       14.08       -0.90     32.18 o
  -9   8  12       21.80       53.12     45.80 o
  -8   8  12      548.90      607.25     65.06 o
  -7   8  12       58.84       48.99     29.84 o
  -6   8  12      394.67      398.29     48.36 o
  -5   8  12       61.40       36.50     26.15 o
  -4   8  12      197.27      165.86     43.82 o
  -3   8  12      695.85      666.96     44.11 o
  -2   8  12      646.14      660.65     37.47 o
  -1   8  12      699.92      723.42     40.95 o
   0   8  12      372.56      415.89     29.52 o
   1   8  12      601.70      612.22     61.04 o
   2   8  12      634.31      576.00     34.10 o
   3   8  12      194.27      176.65     23.51 o
   4   8  12      266.80      384.30     79.48 o
   5   8  12        3.24      -17.66     17.66 o
   6   8  12      127.77       91.64     24.16 o
   7   8  12       11.06       45.27     28.34 o
   8   8  12       77.80       57.55     35.45 o
   9   8  12       50.90       58.32     36.11 o
  10   8  12       24.30       24.10     24.45 o
  -9   9  12      171.47      258.11    109.52 o
  -8   9  12      825.87      893.15    107.44 o
  -7   9  12        7.02       33.64     32.83 o
  -6   9  12      520.12      432.78     59.34 o
  -5   9  12       78.27       94.36     28.24 o
  -4   9  12       71.43       96.38     22.85 o
  -3   9  12      294.57      256.25     23.98 o
  -2   9  12      354.25      406.22     59.85 o
  -1   9  12       45.74       42.11     28.89 o
   0   9  12      736.73      685.82     34.04 o
   1   9  12       61.84       78.47     21.72 o
   2   9  12      633.82      593.04     40.22 o
   3   9  12       22.53        1.44     21.31 o
   4   9  12      296.70      249.50     28.32 o
   5   9  12      134.49       77.84     28.26 o
   6   9  12      148.74      101.23     30.46 o
   7   9  12       63.81       38.74     21.63 o
   8   9  12       74.68       71.63     30.43 o
   9   9  12      162.46      178.66     58.01 o
  -7  10  12      733.97      687.10     71.17 o
  -6  10  12        3.73        3.34     77.05 o
  -5  10  12       50.08       51.55     38.37 o
  -4  10  12      330.43      297.19     38.34 o
  -3  10  12      574.28      478.28     58.89 o
  -2  10  12       78.34       62.49     23.19 o
  -1  10  12       98.76      104.01     27.21 o
   0  10  12      240.71      231.40     41.76 o
   1  10  12      869.61      953.47     46.91 o
   2  10  12       73.89       36.19     37.24 o
   3  10  12       17.60        3.54     32.52 o
   4  10  12      138.96      133.72     29.46 o
   5  10  12      705.54      666.72     42.95 o
   6  10  12       89.65        9.52     46.26 o
   7  10  12       72.67       57.41     69.98 o
  -4  11  12        4.20      144.40     91.08 o
  -3  11  12        0.03        0.18     37.59 o
  -2  11  12       10.11       41.80     44.25 o
  -1  11  12       14.32      -12.82     29.78 o
   0  11  12        5.00        9.51     24.05 o
   1  11  12       60.81       33.39     33.61 o
   2  11  12       13.22       14.28     24.36 o
   3  11  12      353.82      376.33     60.64 o
   4  11  12       76.68      122.35     36.18 o
 -13   1  13       67.54      101.15     37.38 o
 -12   1  13      566.45      611.85     42.32 o
 -11   1  13      845.17     1000.64     71.12 o
 -10   1  13       93.05      135.62     38.17 o
  -9   1  13       92.49      123.15     30.29 o
  -8   1  13      893.11      987.58     67.75 o
  -7   1  13     3969.25     4095.38     92.62 o
  -6   1  13      485.13      540.01     37.77 o
  -5   1  13      738.61      721.21     30.88 o
  -4   1  13       13.96       16.68     14.60 o
  -3   1  13     1500.30     1438.53     44.90 o
  -2   1  13        5.19       23.73      9.14 o
  -1   1  13      191.06      144.69     35.74 o
   0   1  13      240.01      290.19     59.44 o
   1   1  13     1679.07     1534.87    125.93 o
   2   1  13      361.66      413.80     60.26 o
   3   1  13       17.05        8.64     53.25 o
   4   1  13      374.19      378.52     40.00 o
   5   1  13     2727.14     2683.88     90.81 o
   6   1  13      118.13      146.42     18.57 o
   7   1  13       35.76       31.17     14.42 o
   8   1  13       46.65       41.89     19.37 o
   9   1  13     1361.78     1318.95     38.72 o
  10   1  13      340.41      252.69     51.61 o
  11   1  13       10.51       57.72     31.63 o
  12   1  13       17.90       28.71     33.07 o
  13   1  13      300.98      167.98     44.64 o
 -13   2  13       65.46       55.87     36.01 o
 -12   2  13      405.70      354.51     43.82 o
 -11   2  13      394.79      312.65     45.93 o
 -10   2  13      168.96      163.49     29.81 o
  -9   2  13       79.62       68.86     36.83 o
  -8   2  13      229.86      220.07     34.14 o
  -7   2  13      300.52      231.91     33.86 o
  -6   2  13       31.15       39.44     20.94 o
  -5   2  13      246.50      236.15     31.94 o
  -4   2  13      327.37      382.69     29.70 o
  -3   2  13      553.30      557.92     26.57 o
  -2   2  13     1697.29     1698.93     79.54 o
  -1   2  13       23.15       13.90     49.46 o
   0   2  13      880.04      918.22     75.54 o
   1   2  13       16.17      -17.60     39.62 o
   2   2  13      945.66      991.83     57.16 o
   3   2  13      408.62      345.42     48.22 o
   4   2  13     1671.53     1708.22     81.21 o
   5   2  13      682.36      661.87     39.90 o
   6   2  13      466.28      468.30     66.50 o
   7   2  13      553.62      543.99     62.44 o
   8   2  13       90.10      116.51     17.30 o
   9   2  13       44.81       45.10     27.49 o
  10   2  13      496.58      474.50     47.27 o
  11   2  13        0.92       -2.14     26.40 o
  12   2  13      138.08       43.84     27.17 o
  13   2  13        0.43      -13.75     29.80 o
 -13   3  13      343.73      310.31     45.26 o
 -12   3  13       69.79       80.10     34.36 o
 -11   3  13       53.10       48.33     36.04 o
 -10   3  13       85.23       53.78     26.37 o
  -9   3  13      214.86      214.20     34.12 o
  -8   3  13        7.57       21.66     31.80 o
  -7   3  13      239.66      217.91     24.99 o
  -6   3  13      108.88      142.64     34.19 o
  -5   3  13      272.17      278.82     45.90 o
  -4   3  13      711.09      680.81     42.17 o
  -3   3  13      323.72      318.82     54.27 o
  -2   3  13      252.33      243.06     38.89 o
  -1   3  13     2063.42     2112.87    103.60 o
   0   3  13      146.60      132.12     20.37 o
   1   3  13     2775.31     2672.22     76.60 o
   2   3  13      268.73      210.04     17.45 o
   3   3  13      752.52      785.44     48.56 o
   4   3  13       32.95       42.56     23.31 o
   5   3  13      587.77      621.55     59.52 o
   6   3  13      131.04      178.43     21.67 o
   7   3  13     1075.14     1051.96     87.23 o
   8   3  13      200.89      183.25     24.07 o
   9   3  13       10.85       34.07     20.43 o
  10   3  13       61.63       83.98     33.31 o
  11   3  13      124.38      125.64     34.06 o
  12   3  13       68.55      102.10     36.38 o
  13   3  13       11.94       21.78     52.28 o
 -12   4  13       60.41       66.48     30.45 o
 -11   4  13      131.75       67.54     32.10 o
 -10   4  13      124.53      115.77     34.64 o
  -9   4  13      200.36      184.97     42.97 o
  -8   4  13      216.12      241.34     31.13 o
  -7   4  13       60.64       79.43     30.96 o
  -6   4  13      254.29      258.34     37.03 o
  -5   4  13      628.37      598.26     34.77 o
  -4   4  13      641.70      603.67     35.75 o
  -3   4  13        0.39        8.77     30.57 o
  -2   4  13      803.14      871.11     59.74 o
  -1   4  13      434.82      561.58     56.09 o
   0   4  13       13.85       18.89     20.02 o
   1   4  13      360.14      388.02     26.77 o
   2   4  13     3882.28     3926.63     69.47 o
   3   4  13       77.83       51.89     12.11 o
   4   4  13     1050.95     1081.87     37.94 o
   5   4  13      313.48      367.12     25.06 o
   6   4  13     1266.14     1286.82     65.45 o
   7   4  13       10.32       20.07     30.34 o
   8   4  13     1366.99     1380.61     93.82 o
   9   4  13       63.61      117.29     46.82 o
  10   4  13       88.11       68.85     22.41 o
  11   4  13        1.79       18.99     22.40 o
  12   4  13      126.23      100.72     34.30 o
 -12   5  13       24.41      106.07     59.37 o
 -11   5  13       98.55       88.90     41.54 o
 -10   5  13      199.69      177.87     34.93 o
  -9   5  13      747.25      767.15     53.06 o
  -8   5  13        1.11       24.21     29.22 o
  -7   5  13       30.50       21.38     25.22 o
  -6   5  13      921.75     1081.19     73.06 o
  -5   5  13     3393.24     3373.86    108.72 o
  -4   5  13        2.40      -31.39     31.39 o
  -3   5  13      218.19      161.15     35.19 o
  -2   5  13      718.29      811.16     53.97 o
  -1   5  13     1109.51     1150.82     37.14 o
   0   5  13      299.36      379.01     50.61 o
   1   5  13      247.35      238.02     17.73 o
   2   5  13      499.98      468.16     25.20 o
   3   5  13     2236.07     2327.94     56.62 o
   4   5  13      128.45      127.86     18.54 o
   5   5  13      898.92      818.15     46.91 o
   6   5  13      506.94      526.25     38.12 o
   7   5  13      496.97      551.33     49.62 o
   8   5  13      144.81       84.03     39.21 o
   9   5  13       10.28      -13.40     36.05 o
  10   5  13       35.90       27.00     31.46 o
  11   5  13      626.47      539.84    176.45 o
  12   5  13       91.29       76.03     41.77 o
 -11   6  13        1.60        7.75     30.33 o
 -10   6  13      144.63      107.64     40.10 o
  -9   6  13        3.36        0.80     25.48 o
  -8   6  13      394.99      300.16     50.46 o
  -7   6  13       26.85      -13.68     25.92 o
  -6   6  13      492.13      521.55     39.67 o
  -5   6  13       36.22       61.73     41.63 o
  -4   6  13      694.95      571.95     54.56 o
  -3   6  13      193.69      218.95     40.21 o
  -2   6  13      288.65      262.79     32.40 o
  -1   6  13        5.34       31.67     17.58 o
   0   6  13      262.43      239.64     27.65 o
   1   6  13        5.34      -11.67     14.85 o
   2   6  13      122.37      145.61     23.16 o
   3   6  13      145.78      143.17     24.16 o
   4   6  13      399.49      489.87     26.09 o
   5   6  13      215.20      195.39     22.77 o
   6   6  13      274.88      275.34     31.42 o
   7   6  13       16.30       28.40     28.83 o
   8   6  13       88.79      105.16     42.28 o
   9   6  13        8.47       -1.81     30.91 o
  10   6  13       59.98       60.93     37.60 o
  11   6  13        4.20       35.38     54.68 o
 -10   7  13      197.16      138.42     37.36 o
  -9   7  13      163.97      105.88     39.01 o
  -8   7  13        1.50      -18.94     30.79 o
  -7   7  13      100.21      109.01     30.74 o
  -6   7  13      112.57      117.16     37.10 o
  -5   7  13      441.79      514.86     75.65 o
  -4   7  13      135.60      110.55     29.70 o
  -3   7  13       47.50       60.97     28.10 o
  -2   7  13      328.74      363.27     26.11 o
  -1   7  13      993.54     1007.44     34.04 o
   0   7  13      290.18      321.21     24.83 o
   1   7  13      150.95      124.64     19.21 o
   2   7  13      253.76      246.87     24.85 o
   3   7  13      707.20      746.76     32.10 o
   4   7  13       38.96       32.90     18.43 o
   5   7  13      284.68      298.47     51.14 o
   6   7  13       55.44       58.78     29.51 o
   7   7  13      581.60      578.58     52.57 o
   8   7  13      138.37      121.93     25.72 o
   9   7  13        3.45       40.80     34.45 o
  10   7  13      224.59      168.34     45.20 o
  -9   8  13      353.10      248.96     36.89 o
  -8   8  13      535.59      488.30     82.08 o
  -7   8  13       12.60       10.07     29.16 o
  -6   8  13      672.76      835.80    120.28 o
  -5   8  13       33.25       79.98     25.73 o
  -4   8  13      329.03      352.18     44.48 o
  -3   8  13      314.15      283.17     30.78 o
  -2   8  13      695.48      759.64     35.83 o
  -1   8  13       64.38       70.78     19.25 o
   0   8  13      577.10      635.66     37.12 o
   1   8  13        3.15       14.79     30.24 o
   2   8  13      752.69      773.69     36.99 o
   3   8  13       71.26       93.40     22.52 o
   4   8  13      681.55      724.12     36.33 o
   5   8  13        0.05      -15.75     19.59 o
   6   8  13      526.09      564.10     35.03 o
   7   8  13       21.40       27.01     22.07 o
   8   8  13      881.03      860.06     54.71 o
   9   8  13      120.22      122.02     28.54 o
  -8   9  13      213.45      442.01    239.01 o
  -7   9  13       54.02       82.69     27.22 o
  -6   9  13        4.18        6.14     24.01 o
  -5   9  13        4.57        3.57     22.57 o
  -4   9  13      226.07      176.09     28.44 o
  -3   9  13      296.08      378.70     48.06 o
  -2   9  13        1.95       12.23     21.87 o
  -1   9  13       31.45       59.92     24.10 o
   0   9  13       90.18       28.14     22.01 o
   1   9  13      983.24     1029.27     44.38 o
   2   9  13      535.75      532.72     41.51 o
   3   9  13       25.68       37.55     20.25 o
   4   9  13        7.74       10.08     20.89 o
   5   9  13      563.42      659.49    100.13 o
   6   9  13      234.18      174.47     26.87 o
   7   9  13        9.63       84.23     26.84 o
   8   9  13        2.60       33.65     38.79 o
  -6  10  13       21.91      137.38     40.99 o
  -5  10  13       27.71       82.38     67.35 o
  -4  10  13       18.00       74.32     29.34 o
  -3  10  13       22.41       15.23     28.11 o
  -2  10  13      176.96      156.03     31.26 o
  -1  10  13       25.13       61.83     25.20 o
   0  10  13      122.86      100.69     28.06 o
   1  10  13       78.91      117.22     30.90 o
   2  10  13      296.38      265.89     33.15 o
   3  10  13      169.16      115.76     31.05 o
   4  10  13        0.76       28.74     29.73 o
   5  10  13       69.59       42.29     25.30 o
   6  10  13       20.49       25.71     65.49 o
  -2  11  13       34.06      124.10     35.24 o
  -1  11  13       70.84       81.49     25.75 o
   0  11  13      253.42      208.82     33.20 o
   1  11  13      382.21      334.12     31.22 o
   2  11  13       35.69       57.08     29.24 o
 -12   0  14      872.80     1001.15     84.18 o
 -11   0  14      461.00      415.22     50.83 o
 -10   0  14      186.46      150.94     51.24 o
  -9   0  14      123.78      155.16     43.29 o
  -8   0  14     1164.10     1073.68     78.37 o
  -7   0  14     6105.15     6147.02    234.16 o
  -6   0  14      806.25      957.30     48.53 o
  -5   0  14     1400.80     1419.85     68.59 o
  -4   0  14      264.13      246.68     66.09 o
  -3   0  14     1416.12     1453.92     47.89 o
  -2   0  14     1174.44     1121.94    159.19 o
  -1   0  14      253.12      134.11     97.57 o
   0   0  14       67.07      119.81     94.58 o
   1   0  14     1711.83     1803.68    132.89 o
   2   0  14      736.62      733.62     90.09 o
   3   0  14       72.99       60.82     35.65 o
   4   0  14       86.37       66.92     52.10 o
   5   0  14     1110.05     1400.81    132.32 o
   6   0  14      408.30      434.19     88.23 o
   7   0  14      148.99       95.81     43.65 o
   8   0  14       42.08       38.36     28.12 o
   9   0  14     1051.93      906.92     44.25 o
  10   0  14      254.52      199.74     86.82 o
  11   0  14       86.57       54.81     40.26 o
  12   0  14       38.52        2.43     62.71 o
 -12   1  14        0.47       -8.89     31.26 o
 -11   1  14       44.65       64.52     29.86 o
 -10   1  14      125.63      117.52     26.96 o
  -9   1  14       91.41       77.33     32.26 o
  -8   1  14       49.61       45.99     25.70 o
  -7   1  14      273.43      227.56     29.72 o
  -6   1  14       29.65      -13.18     22.54 o
  -5   1  14     1107.48     1136.42     40.05 o
  -4   1  14      494.70      510.62     43.18 o
  -3   1  14      424.61      434.51     36.03 o
  -2   1  14      868.42      893.91     41.91 o
  -1   1  14       57.09       83.01     50.33 o
   0   1  14      265.14      292.95     68.74 o
   1   1  14       27.67       16.05     41.94 o
   2   1  14      277.02      274.84     90.09 o
   3   1  14      181.79      188.41     38.02 o
   4   1  14      203.80      251.36     37.86 o
   5   1  14       32.57       54.21     26.12 o
   6   1  14       27.97       48.88     27.40 o
   7   1  14        0.51       19.08     10.89 o
   8   1  14       20.12       38.76     23.67 o
   9   1  14        0.50        9.00     19.28 o
  10   1  14      167.03      144.67     34.72 o
  11   1  14      131.45       76.33     36.75 o
  12   1  14       37.98       71.29     49.79 o
 -12   2  14       48.55      101.48     38.69 o
 -11   2  14      412.89      410.46     53.06 o
 -10   2  14        0.93       -6.19     27.91 o
  -9   2  14      141.21      128.00     41.97 o
  -8   2  14      401.37      409.77     42.98 o
  -7   2  14      473.73      484.61     47.32 o
  -6   2  14      865.33      801.66     68.36 o
  -5   2  14        8.75       -2.87     24.65 o
  -4   2  14      610.66      589.17     34.75 o
  -3   2  14      792.06      786.97     83.15 o
  -2   2  14       92.45       99.51     32.34 o
  -1   2  14        0.05       26.10     15.97 o
   0   2  14     1233.41     1180.99    177.56 o
   1   2  14      599.89      660.28     73.57 o
   2   2  14        1.46       25.38     30.91 o
   3   2  14       15.54      -23.13     39.18 o
   4   2  14      280.81      287.07     40.69 o
   5   2  14      292.39      271.85     38.49 o
   6   2  14      606.38      634.75     47.49 o
   7   2  14      149.38      216.04     40.98 o
   8   2  14      309.27      229.70     24.73 o
   9   2  14      109.45      119.11     25.71 o
  10   2  14       94.43      112.78     37.22 o
  11   2  14       14.91       32.27     36.51 o
  12   2  14       37.43      107.39    120.74 o
 -12   3  14      172.45      125.28     35.97 o
 -11   3  14       52.44       49.30     31.78 o
 -10   3  14      197.96       96.83     36.28 o
  -9   3  14       72.29       44.36     31.11 o
  -8   3  14      194.87      177.02     29.86 o
  -7   3  14       29.47       49.38     27.26 o
  -6   3  14      207.87      152.94     31.37 o
  -5   3  14      301.86      322.49     38.58 o
  -4   3  14      737.37      733.56     38.45 o
  -3   3  14       18.47       18.94     29.19 o
  -2   3  14      845.87      865.45     86.64 o
  -1   3  14       50.31       31.51     18.26 o
   0   3  14     6112.14     5950.91    148.80 o
   1   3  14      592.61      696.54     45.03 o
   2   3  14     1840.06     1822.87     61.89 o
   3   3  14        8.26        7.39     30.70 o
   4   3  14     1875.26     1911.18     73.55 o
   5   3  14      184.96      126.88     46.16 o
   6   3  14     3622.86     3363.23     86.56 o
   7   3  14      300.57      265.33     36.97 o
   8   3  14      961.08      931.75     88.30 o
   9   3  14      182.02      185.90     32.95 o
  10   3  14      341.80      243.09     61.04 o
  11   3  14        0.21       10.76     26.18 o
  12   3  14      118.96      125.77     42.84 o
 -12   4  14        0.07      -30.91     30.91 o
 -11   4  14        0.08      -13.84     30.39 o
 -10   4  14      527.43      405.94     58.10 o
  -9   4  14      656.26      722.40     47.98 o
  -8   4  14       45.20       70.80     32.34 o
  -7   4  14      159.79      110.04     32.41 o
  -6   4  14      465.24      420.15     43.42 o
  -5   4  14      877.04     1015.92    107.81 o
  -4   4  14       42.98       56.87     33.99 o
  -3   4  14        0.57       -8.70     37.75 o
  -2   4  14       87.63      102.96     42.18 o
  -1   4  14     2281.54     2370.74     59.96 o
   0   4  14      172.89      200.03     18.35 o
   1   4  14      331.00      368.86     27.46 o
   2   4  14     1863.68     1817.97     46.53 o
   3   4  14     1447.06     1451.48     70.21 o
   4   4  14       78.93      115.91     22.46 o
   5   4  14      569.62      475.12     63.00 o
   6   4  14      121.29       91.83     15.11 o
   7   4  14     1233.27      999.70    161.74 o
   8   4  14      644.85      585.46    110.29 o
   9   4  14       42.83       72.11     32.28 o
  10   4  14        1.74      -15.00     54.96 o
  11   4  14      147.88       86.79     27.66 o
  12   4  14      109.95       86.55     55.86 o
 -11   5  14      112.29       60.30     31.54 o
 -10   5  14        1.66      -23.78     28.59 o
  -9   5  14       13.21       38.83     34.27 o
  -8   5  14       41.12       55.66     24.34 o
  -7   5  14      216.06      243.39     27.91 o
  -6   5  14      182.84      197.29     42.18 o
  -5   5  14        5.95       68.40     87.34 o
  -4   5  14      226.75      199.51     46.25 o
  -3   5  14       45.10       11.94     47.98 o
  -2   5  14      111.13      118.57     41.53 o
  -1   5  14        0.16       13.73     12.16 o
   0   5  14       20.43       22.71     17.23 o
   1   5  14        4.27       -6.34     12.64 o
   2   5  14       73.26       85.63     16.73 o
   3   5  14        0.62        0.16     14.93 o
   4   5  14        3.09       14.11     15.01 o
   5   5  14      155.35      106.73     24.69 o
   6   5  14       18.90       29.66     20.96 o
   7   5  14       11.05       81.05     33.64 o
   8   5  14      219.03      192.01     56.93 o
   9   5  14        0.01       -1.07     35.04 o
  10   5  14       23.40      -20.08     37.62 o
  11   5  14        1.59       41.00     69.36 o
 -10   6  14      142.39      264.78     70.70 o
  -9   6  14      351.22      238.93     40.44 o
  -8   6  14       14.24       67.10     38.06 o
  -7   6  14        0.33       25.25     30.79 o
  -6   6  14      716.65      752.60     70.91 o
  -5   6  14     1327.77     1344.54     70.38 o
  -4   6  14       53.91      134.71     37.70 o
  -3   6  14      326.08      183.26     58.92 o
  -2   6  14      171.48      189.25     35.34 o
  -1   6  14     1831.97     1842.12     54.58 o
   0   6  14      414.88      383.96     41.18 o
   1   6  14      418.96      469.16     30.77 o
   2   6  14      142.36      122.62     26.71 o
   3   6  14     1253.02     1271.67     42.10 o
   4   6  14        1.36       26.95     22.53 o
   5   6  14      125.92       93.07     22.05 o
   6   6  14        0.30      -12.07     21.80 o
   7   6  14     1103.43     1012.57    131.40 o
   8   6  14       52.46       19.62     35.29 o
   9   6  14       14.72       51.67     32.08 o
  10   6  14      116.37       81.58     43.58 o
  -9   7  14       31.34       43.82     32.09 o
  -8   7  14      659.08      634.88     48.53 o
  -7   7  14       10.91       34.57     55.18 o
  -6   7  14      230.47      276.56     40.91 o
  -5   7  14       49.75       40.38     37.77 o
  -4   7  14      908.74      911.89     46.02 o
  -3   7  14       97.32       75.70     33.44 o
  -2   7  14       80.83      129.87     29.85 o
  -1   7  14        5.86       28.57     20.85 o
   0   7  14      178.47      137.96     20.91 o
   1   7  14        2.66        9.74     17.84 o
   2   7  14      819.92      790.08     32.92 o
   3   7  14      195.32      163.50     25.76 o
   4   7  14       74.56       88.94     25.10 o
   5   7  14        3.61        2.08     23.11 o
   6   7  14       52.46       33.70     20.72 o
   7   7  14       66.90      107.24     32.43 o
   8   7  14      406.11      419.69     71.21 o
   9   7  14       20.86       36.16     49.34 o
  -8   8  14      216.81      135.95     49.36 o
  -7   8  14       40.78       59.73     39.52 o
  -6   8  14        2.20      -17.42     42.56 o
  -5   8  14       56.08       56.38     24.30 o
  -4   8  14      329.77      308.30     31.66 o
  -3   8  14      143.52      125.83     27.47 o
  -2   8  14      195.93      179.19     31.65 o
  -1   8  14      313.01      299.32     27.58 o
   0   8  14      225.52      204.26     26.27 o
   1   8  14      637.01      635.58     63.48 o
   2   8  14      496.25      500.24     56.03 o
   3   8  14      113.25      111.84     21.87 o
   4   8  14       22.76       38.24     22.73 o
   5   8  14       28.54       -2.11     21.85 o
   6   8  14       47.64       -8.38     26.91 o
   7   8  14       20.88       18.39     33.67 o
   8   8  14       75.79       71.88     42.71 o
  -6   9  14      263.61      278.94     70.28 o
  -5   9  14       10.73      -11.71     24.47 o
  -4   9  14      112.16       89.90     26.81 o
  -3   9  14       34.75       16.89     25.98 o
  -2   9  14      312.87      275.12     30.39 o
  -1   9  14       29.07       43.55     23.12 o
   0   9  14      453.48      357.51     45.53 o
   1   9  14        0.01      -25.40     25.40 o
   2   9  14      415.83      374.46     35.24 o
   3   9  14        8.04       49.68     22.79 o
   4   9  14      138.39      141.70     31.57 o
   5   9  14        2.50       18.75     32.69 o
   6   9  14      293.83      207.88     31.93 o
  -4  10  14      299.59      204.53     37.58 o
  -3  10  14      370.30      282.25     54.70 o
  -2  10  14        9.47       30.57     21.71 o
  -1  10  14       29.48       50.63     27.96 o
   0  10  14      141.03       85.29     27.94 o
   1  10  14      893.50      885.53     43.18 o
   2  10  14        5.37       88.24     33.73 o
   3  10  14      434.23      358.40     62.11 o
   4  10  14      131.66      164.03     30.29 o
 -12   1  15       86.31      118.86     38.41 o
 -11   1  15      642.09      640.87     60.51 o
 -10   1  15       61.40       47.87     28.12 o
  -9   1  15      153.91      179.74     33.76 o
  -8   1  15      540.25      568.76     53.50 o
  -7   1  15     2843.06     2801.26     91.79 o
  -6   1  15      238.39      212.06     28.84 o
  -5   1  15      136.57      143.32     18.77 o
  -4   1  15      161.98      104.40     19.14 o
  -3   1  15      598.97      492.80     48.06 o
  -2   1  15      568.90      482.38     54.82 o
  -1   1  15      260.41      332.81     62.86 o
   0   1  15      827.86      922.58     96.59 o
   1   1  15      598.88      681.67    107.94 o
   2   1  15      197.60      256.58     39.28 o
   3   1  15       84.90      109.43     31.28 o
   4   1  15       22.77       55.18     31.86 o
   5   1  15      205.29      216.56     35.90 o
   6   1  15      863.87      827.54     51.23 o
   7   1  15      104.53      120.80     37.41 o
   8   1  15      229.12      223.21     42.45 o
   9   1  15      903.17     1003.54     83.49 o
  10   1  15      122.07       85.88     59.17 o
  11   1  15       52.42       -5.38     46.47 o
  12   1  15        3.44       75.95     66.07 o
 -11   2  15        0.26        3.44     28.56 o
 -10   2  15      175.97      136.93     42.82 o
  -9   2  15        0.21       -4.60     24.00 o
  -8   2  15      381.67      325.27     30.95 o
  -7   2  15      334.22      179.79     30.92 o
  -6   2  15      173.99      126.37     25.75 o
  -5   2  15       24.95        9.32     17.42 o
  -4   2  15      656.98      671.53     69.92 o
  -3   2  15      251.50      244.98     24.50 o
  -2   2  15     1370.30     1440.66     60.48 o
  -1   2  15       17.75       47.77     39.18 o
   0   2  15     2591.49     2619.17    127.01 o
   1   2  15      138.56      139.90     53.97 o
   2   2  15      337.09      392.20     56.35 o
   3   2  15      132.18      183.06     42.40 o
   4   2  15     1621.47     1741.00     84.18 o
   5   2  15       34.80       18.12     31.97 o
   6   2  15     2073.97     2129.18    108.39 o
   7   2  15       48.23       48.07     33.19 o
   8   2  15     1042.49     1149.55    137.46 o
   9   2  15      391.06      347.03     65.63 o
  10   2  15      187.10      160.10     73.41 o
  11   2  15      343.52      444.45     83.72 o
 -11   3  15       51.49       34.44     34.48 o
 -10   3  15      117.62       84.29     34.92 o
  -9   3  15      207.21      180.31     33.05 o
  -8   3  15        0.93       14.73     29.50 o
  -7   3  15      174.57      190.21     33.23 o
  -6   3  15      356.19      441.80     42.82 o
  -5   3  15      100.92      189.73     52.85 o
  -4   3  15       94.10       75.00     28.10 o
  -3   3  15       59.35      102.09     38.68 o
  -2   3  15      305.74      373.13     48.93 o
  -1   3  15     1799.01     1563.43     72.07 o
   0   3  15      123.04      145.08     14.06 o
   1   3  15      248.41      201.30     40.40 o
   2   3  15      307.72      327.37     45.14 o
   3   3  15      650.51      746.72     59.13 o
   4   3  15      262.35      227.97     39.71 o
   5   3  15        0.29       -9.50     29.30 o
   6   3  15      123.74      128.68     37.78 o
   7   3  15       49.34       96.81     33.86 o
   8   3  15       74.37       62.55     34.76 o
   9   3  15        1.32       -6.47     36.98 o
  10   3  15        5.86      -29.78     42.91 o
  11   3  15      109.60      124.59     58.57 o
 -11   4  15       84.60       15.64     31.56 o
 -10   4  15      138.16       83.84     32.82 o
  -9   4  15       21.47        8.46     33.67 o
  -8   4  15        9.03        4.59     26.60 o
  -7   4  15        1.20       24.69     24.22 o
  -6   4  15       95.15       75.54     25.16 o
  -5   4  15      107.80      115.47     35.40 o
  -4   4  15      933.14      932.60    110.21 o
  -3   4  15       66.87      134.72     40.52 o
  -2   4  15      290.23      258.66     55.36 o
  -1   4  15      130.50      111.47     24.91 o
   0   4  15      213.26      236.05     25.27 o
   1   4  15      108.70      115.79     22.72 o
   2   4  15     1027.15     1044.74     65.66 o
   3   4  15       43.96       52.46     18.15 o
   4   4  15      368.27      526.76     62.82 o
   5   4  15       37.27      108.90     36.00 o
   6   4  15      214.64      232.25     44.68 o
   7   4  15       27.00       59.00     35.19 o
   8   4  15      388.98      269.14     46.34 o
   9   4  15        7.41      -16.62     40.09 o
  10   4  15       58.65      122.31     47.53 o
  11   4  15       17.59       50.76     57.82 o
 -10   5  15      197.54      175.08     43.13 o
  -9   5  15      678.39      611.11     86.37 o
  -8   5  15       23.29      -23.82     23.82 o
  -7   5  15       78.82       98.45     35.94 o
  -6   5  15       38.18       61.08     37.20 o
  -5   5  15     2457.76     2561.79    120.39 o
  -4   5  15      113.82      129.03     44.73 o
  -3   5  15      530.43      513.79     65.66 o
  -2   5  15      439.19      513.66     63.76 o
  -1   5  15     2114.72     2052.66     65.18 o
   0   5  15      599.16      629.87     38.44 o
   1   5  15      377.32      334.39     23.08 o
   2   5  15      113.41      101.62     18.01 o
   3   5  15     1098.45     1113.75     49.85 o
   4   5  15      301.23      339.64     39.30 o
   5   5  15      486.89      378.34     34.40 o
   6   5  15       54.80      107.10     45.96 o
   7   5  15      950.37     1007.18    124.78 o
   8   5  15      203.55      155.91     37.27 o
   9   5  15       55.01       76.18     50.87 o
  10   5  15        5.24        2.84     38.59 o
  -9   6  15        6.90       29.02     45.05 o
  -8   6  15       95.20       80.80     31.23 o
  -7   6  15        0.11       17.34     26.30 o
  -6   6  15      132.33      166.61     47.68 o
  -5   6  15       30.01      -14.16     43.41 o
  -4   6  15      143.16      217.17     39.08 o
  -3   6  15       10.12       24.38     35.90 o
  -2   6  15       63.00      115.73     34.40 o
  -1   6  15       21.68       25.42     18.49 o
   0   6  15        4.12        3.38     16.03 o
   1   6  15        5.06       10.20     17.55 o
   2   6  15       45.97       50.47     25.28 o
   3   6  15      140.04      131.65     21.92 o
   4   6  15       63.57       69.72     25.48 o
   5   6  15        0.10       -6.86     29.81 o
   6   6  15        3.89       -4.02     36.46 o
   7   6  15        5.58       16.09     30.16 o
   8   6  15       75.97       63.50     34.40 o
   9   6  15        1.30       17.55     54.08 o
  -8   7  15       96.52       75.95     48.01 o
  -7   7  15      140.33      109.22     48.32 o
  -6   7  15       10.70       58.28     50.67 o
  -5   7  15      413.64      423.11     64.85 o
  -4   7  15       11.33       14.57     26.14 o
  -3   7  15       26.55       17.20     33.75 o
  -2   7  15      247.12      233.75     36.59 o
  -1   7  15      815.34      884.44     40.07 o
   0   7  15      186.72      176.01     23.33 o
   1   7  15       24.15       37.82     21.31 o
   2   7  15      112.30      182.01     24.83 o
   3   7  15      369.26      345.05     68.37 o
   4   7  15      118.90      114.26     30.41 o
   5   7  15       57.32       47.69     36.83 o
   6   7  15        1.52       74.05     26.53 o
   7   7  15      106.46       88.36     25.71 o
   8   7  15      542.42      629.02     85.02 o
  -7   8  15       24.42      119.22     55.67 o
  -6   8  15      363.38      267.56     48.58 o
  -5   8  15       23.44       61.07     33.66 o
  -4   8  15      282.46      228.90     29.56 o
  -3   8  15        1.55       22.96     22.92 o
  -2   8  15      162.65      172.74     28.22 o
  -1   8  15        3.90        3.98     26.11 o
   0   8  15      333.96      342.93     43.27 o
   1   8  15       13.32        8.53     22.27 o
   2   8  15      266.42      205.06     30.14 o
   3   8  15        1.00       32.76     34.76 o
   4   8  15        9.62        1.78     30.13 o
   5   8  15      136.12      131.25     34.85 o
   6   8  15      174.71      139.86     27.99 o
   7   8  15       34.90       45.80     33.63 o
  -5   9  15        0.28      -13.42     25.29 o
  -4   9  15       79.04       91.49     31.52 o
  -3   9  15      218.41      166.77     41.89 o
  -2   9  15        2.81       31.90     21.94 o
  -1   9  15        1.17        4.90     19.31 o
   0   9  15      107.95      126.09     33.29 o
   1   9  15     1067.14     1131.67     67.55 o
   2   9  15       32.28        4.59     25.35 o
   3   9  15        0.16       63.78     36.03 o
   4   9  15      155.93      178.07     37.44 o
   5   9  15      919.64      997.54     66.10 o
  -1  10  15        0.04      115.79     40.41 o
   0  10  15        8.51       72.14     35.17 o
   1  10  15        0.01      257.66    115.42 o
 -11   0  16      621.27      647.83     68.68 o
 -10   0  16        0.44      -23.53     38.88 o
  -9   0  16      144.82      156.17     45.60 o
  -8   0  16      339.87      374.01     78.57 o
  -7   0  16     1483.10     1635.31    106.59 o
  -6   0  16        9.42       18.00     57.50 o
  -5   0  16        6.91       42.19     19.34 o
  -4   0  16     1410.91     1264.05    123.28 o
  -3   0  16     3530.44     2921.42    478.43 o
  -2   0  16       88.38       99.72     65.51 o
  -1   0  16        1.74       10.93     57.01 o
   0   0  16      514.83      400.55     84.39 o
   1   0  16      477.51      524.10     90.00 o
   2   0  16      159.30      151.96     69.81 o
   3   0  16      121.02      117.41     55.41 o
   4   0  16      677.87      706.45    114.39 o
   5   0  16      805.80      899.28    124.99 o
   6   0  16        7.38       -0.25     50.63 o
   7   0  16      663.06      589.40    113.92 o
   8   0  16      368.57      385.80     80.29 o
   9   0  16      917.79     1037.58    277.23 o
  10   0  16        4.00      148.81    117.61 o
  11   0  16      102.77      101.88     77.15 o
 -11   1  16       66.76      103.16     38.69 o
 -10   1  16       30.94       39.11     37.76 o
  -9   1  16        5.30       15.08     27.86 o
  -8   1  16       33.51       22.22     23.95 o
  -7   1  16        6.95       -0.33     22.95 o
  -6   1  16      195.89      212.46     31.35 o
  -5   1  16       96.32      101.49     22.03 o
  -4   1  16      173.75      158.72     20.67 o
  -3   1  16      186.07      147.76     19.42 o
  -2   1  16      331.92      310.46     89.83 o
  -1   1  16      365.42      442.00    100.73 o
   0   1  16        9.98      117.44     77.02 o
   1   1  16        2.21      -36.34     82.38 o
   2   1  16      199.96      199.71     53.46 o
   3   1  16       37.09        3.29     42.38 o
   4   1  16      539.33      579.43     47.19 o
   5   1  16       47.81       49.21     30.46 o
   6   1  16      559.99      532.90     60.55 o
   7   1  16       19.87       66.38     32.24 o
   8   1  16      368.00      412.73     62.50 o
   9   1  16      101.49      192.59     45.71 o
  10   1  16       33.92       35.58     46.91 o
  11   1  16       84.73       96.75     53.32 o
 -11   2  16      146.73      154.96     35.03 o
 -10   2  16       31.88       -1.15     23.82 o
  -9   2  16        7.98       40.97     32.98 o
  -8   2  16      150.03       86.79     28.95 o
  -7   2  16      800.36      755.71     45.47 o
  -6   2  16      585.50      655.73     39.66 o
  -5   2  16        0.41        8.48     22.90 o
  -4   2  16       40.41       18.66     20.37 o
  -3   2  16      312.75      326.71     29.49 o
  -2   2  16      225.17      215.83     41.09 o
  -1   2  16      760.98      873.98     75.40 o
   0   2  16       38.98       72.33     42.81 o
   1   2  16      932.64     1006.79    119.95 o
   2   2  16      509.19      531.89     67.14 o
   3   2  16       34.23       52.18     57.19 o
   4   2  16       19.93      -38.35     38.35 o
   5   2  16      663.67      785.84     55.63 o
   6   2  16      575.05      648.26     64.76 o
   7   2  16       10.00       31.44     40.96 o
   8   2  16       15.99       63.55     36.52 o
   9   2  16      132.61       69.92     40.06 o
  10   2  16       98.58       90.25     58.80 o
  11   2  16       63.70       54.22     43.09 o
 -10   3  16      422.32      375.57     42.89 o
  -9   3  16       74.78       24.55     30.42 o
  -8   3  16      200.09      176.25     43.74 o
  -7   3  16       35.89       40.74     33.39 o
  -6   3  16      594.95      650.20     45.25 o
  -5   3  16       77.33        0.51     31.28 o
  -4   3  16      864.05     1022.07    107.13 o
  -3   3  16       19.31       -5.11     32.77 o
  -2   3  16      531.47      722.15     58.87 o
  -1   3  16       49.69       47.62     28.80 o
   0   3  16      795.20      850.27    110.79 o
   1   3  16       37.21       52.44     51.85 o
   2   3  16      479.51      551.37    100.95 o
   3   3  16        3.14       10.37     31.62 o
   4   3  16      907.96      985.72     67.48 o
   5   3  16        7.18       -0.48     38.22 o
   6   3  16     1398.07     1363.76     68.13 o
   7   3  16      188.99      289.99     44.19 o
   8   3  16      253.64      258.19     40.49 o
   9   3  16      115.52       95.39     40.67 o
  10   3  16      203.86       92.95     55.02 o
 -10   4  16      120.19      141.65     33.45 o
  -9   4  16      692.99      663.62     53.67 o
  -8   4  16       25.36       50.36     26.21 o
  -7   4  16        9.94        2.85     21.56 o
  -6   4  16        1.43        1.78     37.59 o
  -5   4  16      770.47      881.97    166.65 o
  -4   4  16       48.80       57.54     39.93 o
  -3   4  16       84.12       99.97     50.48 o
  -2   4  16       28.89      -27.90     39.18 o
  -1   4  16     2421.96     2248.40    144.64 o
   0   4  16      613.07      560.29     62.81 o
   1   4  16       38.72       60.07     18.51 o
   2   4  16       31.52       33.32     13.63 o
   3   4  16      751.63      806.84     84.04 o
   4   4  16      554.97      548.38     47.51 o
   5   4  16       50.28       54.03     37.26 o
   6   4  16       54.72       68.24     42.52 o
   7   4  16      589.75      738.73     57.66 o
   8   4  16      336.26      189.44     50.68 o
   9   4  16       18.35       35.45     38.54 o
  10   4  16        7.75       52.58     44.01 o
  -9   5  16       75.69       36.05     33.70 o
  -8   5  16       65.79       69.90     48.47 o
  -7   5  16      119.93       63.94     33.19 o
  -6   5  16        8.97       23.45     49.54 o
  -5   5  16       70.09       42.28     42.08 o
  -4   5  16      152.37      234.63     42.79 o
  -3   5  16        3.31       25.40     37.50 o
  -2   5  16      151.08      131.27     24.70 o
  -1   5  16       82.22       61.90     26.45 o
   0   5  16      171.67      138.93     28.63 o
   1   5  16      172.08      146.01     26.02 o
   2   5  16      233.03      204.58     31.08 o
   3   5  16        0.51       -5.21     28.33 o
   4   5  16       29.98        9.24     20.48 o
   5   5  16        1.19       -9.47     39.43 o
   6   5  16        8.86       -9.38     34.55 o
   7   5  16       26.94      -13.87     29.93 o
   8   5  16       24.00       17.60     38.11 o
   9   5  16        1.58       21.65     38.62 o
  -8   6  16       59.42       63.41     31.79 o
  -7   6  16      207.29      173.16     82.65 o
  -6   6  16       99.01       80.14     52.96 o
  -5   6  16     1100.42     1174.95     87.37 o
  -4   6  16      123.79      162.91     40.00 o
  -3   6  16      370.44      511.20     86.46 o
  -2   6  16      368.34      302.40     43.52 o
  -1   6  16      570.93      526.04     33.15 o
   0   6  16      159.52      134.08     24.24 o
   1   6  16      200.71      161.22     30.75 o
   2   6  16        0.33       15.97     27.35 o
   3   6  16      981.74      953.32    220.24 o
   4   6  16      349.91      351.78     43.89 o
   5   6  16       15.39       26.71     28.07 o
   6   6  16        0.63       -4.24     34.94 o
   7   6  16      791.65      849.74     70.17 o
   8   6  16      341.75      264.46     58.43 o
  -7   7  16       87.45      143.13     43.46 o
  -6   7  16       73.36      165.37     64.53 o
  -5   7  16      106.89       64.95     58.55 o
  -4   7  16      843.80      673.07     46.97 o
  -3   7  16        4.01      -13.34     30.26 o
  -2   7  16       30.08       69.70     32.44 o
  -1   7  16       38.87       51.70     28.67 o
   0   7  16      162.18      105.66     27.12 o
   1   7  16        2.29       35.00     28.57 o
   2   7  16      299.54      244.60     40.16 o
   3   7  16      509.94      487.58     79.29 o
   4   7  16      109.28       81.20     31.43 o
   5   7  16       71.37       24.86     27.57 o
   6   7  16       11.04       26.31     27.79 o
   7   7  16      163.63      184.35     45.19 o
  -5   8  16       29.16       23.67     46.29 o
  -4   8  16       63.83      178.85     69.48 o
  -3   8  16       41.46       15.35     23.22 o
  -2   8  16      144.39      168.82     30.51 o
  -1   8  16      210.30      108.01     37.42 o
   0   8  16      484.41      487.65     52.51 o
   1   8  16       64.56      112.82     35.08 o
   2   8  16       80.65       94.25     32.77 o
   3   8  16       29.37       28.78     36.57 o
   4   8  16      692.55      685.07     47.98 o
   5   8  16       74.64      122.83     36.02 o
  -2   9  16      184.42      270.10     50.01 o
  -1   9  16        1.51       78.14     32.57 o
   0   9  16        6.25        8.87     25.92 o
   1   9  16       10.50       24.78     31.79 o
   2   9  16      120.24       78.51     35.71 o
 -10   1  17       69.66       65.19     29.93 o
  -9   1  17       47.67       22.75     29.23 o
  -8   1  17      269.63      223.39     27.26 o
  -7   1  17      857.68      899.68     63.88 o
  -6   1  17       22.26       66.60     32.94 o
  -5   1  17        2.11      -17.15     17.15 o
  -4   1  17      592.22      396.25     68.79 o
  -3   1  17      671.74      741.45     64.03 o
  -2   1  17      706.07      767.44     76.40 o
  -1   1  17      369.61      287.64     57.43 o
   0   1  17       92.63       52.56     45.92 o
   1   1  17      773.60      917.30     84.65 o
   2   1  17      446.64      568.13     54.78 o
   3   1  17      212.15      215.05     36.97 o
   4   1  17       13.09       67.35     40.03 o
   5   1  17      607.50      757.86     53.89 o
   6   1  17      474.03      488.31     47.92 o
   7   1  17        9.19      -54.05     54.05 o
   8   1  17        3.09       15.24     33.32 o
   9   1  17      499.37      429.23     81.26 o
  10   1  17      145.70       56.20     40.30 o
 -10   2  17      228.75      194.94     47.67 o
  -9   2  17       19.06       11.95     25.96 o
  -8   2  17      528.13      547.64     61.88 o
  -7   2  17        7.48       28.23     26.65 o
  -6   2  17      820.15      841.99     42.45 o
  -5   2  17      150.43       83.23     22.56 o
  -4   2  17      268.38      281.16     67.66 o
  -3   2  17      112.88       90.82     28.01 o
  -2   2  17       67.15      115.06     81.05 o
  -1   2  17      478.32      417.48    103.51 o
   0   2  17      821.14      630.38    117.24 o
   1   2  17        0.52       46.22     45.91 o
   2   2  17      200.62      162.43     55.05 o
   3   2  17        0.31      -26.31     32.74 o
   4   2  17      779.16      729.65    111.00 o
   5   2  17       69.13       42.38     42.98 o
   6   2  17      121.93      101.37     38.88 o
   7   2  17       16.56      111.02     39.90 o
   8   2  17      180.83      214.64     50.05 o
   9   2  17       55.02       82.82     38.61 o
  10   2  17       58.15      118.31     74.11 o
  -9   3  17      136.65      137.41     33.62 o
  -8   3  17      293.20      294.24     37.90 o
  -7   3  17       47.32        6.02     20.23 o
  -6   3  17       78.64       43.32     25.17 o
  -5   3  17      155.50       99.21     29.10 o
  -4   3  17        0.79      -21.59     21.59 o
  -3   3  17        1.97       26.76     17.04 o
  -2   3  17      138.26       68.99     12.39 o
  -1   3  17     1656.94     1521.25    123.69 o
   0   3  17      671.20      718.59    138.97 o
   1   3  17       86.82      123.54     44.52 o
   2   3  17       15.53        7.38     41.59 o
   3   3  17      292.39      320.66     61.56 o
   4   3  17       93.94      113.80     37.89 o
   5   3  17       39.75       36.26     31.42 o
   6   3  17      132.13      196.89     53.10 o
   7   3  17       26.52        1.53     32.81 o
   8   3  17      122.00      125.36     45.54 o
   9   3  17       49.36       56.88     40.57 o
  -9   4  17        0.58       28.62     28.29 o
  -8   4  17        2.33       -6.29     30.75 o
  -7   4  17       14.81       61.02     36.86 o
  -6   4  17      168.51      161.37     29.14 o
  -5   4  17        3.79       10.51     50.93 o
  -4   4  17      440.03      578.60     84.78 o
  -3   4  17       46.75       66.91     50.17 o
  -2   4  17      438.64      410.70     59.49 o
  -1   4  17        3.68       39.11     29.55 o
   0   4  17      741.08      739.86     58.39 o
   1   4  17      148.22       98.48     37.44 o
   2   4  17      257.63      213.99     51.35 o
   3   4  17        0.24        9.34     43.85 o
   4   4  17      428.16      418.18     52.08 o
   5   4  17        3.12       31.43     38.63 o
   6   4  17      440.09      377.51     64.71 o
   7   4  17      109.06       94.05     48.50 o
   8   4  17      112.52      145.46     39.77 o
   9   4  17       89.93       79.26     42.58 o
  -8   5  17      175.06      115.42     49.18 o
  -7   5  17       71.56       -3.24     28.06 o
  -6   5  17       39.76       64.77     48.74 o
  -5   5  17      896.25      868.75    112.61 o
  -4   5  17       98.20      128.57     46.00 o
  -3   5  17       62.10       31.51     46.49 o
  -2   5  17       38.50        4.21     26.88 o
  -1   5  17     1263.90     1226.53     64.96 o
   0   5  17      426.07      399.59     50.78 o
   1   5  17      330.84      305.31     45.18 o
   2   5  17       41.66       75.91     68.13 o
   3   5  17      836.88     1027.89    236.53 o
   4   5  17      572.11      422.53     83.34 o
   5   5  17        2.17       23.37     47.42 o
   6   5  17       15.41      -18.64     35.44 o
   7   5  17      643.76      749.98    179.92 o
   8   5  17      330.17      273.41     45.62 o
  -7   6  17       86.60       35.27     49.69 o
  -6   6  17      104.86      110.53     59.96 o
  -5   6  17       46.12      150.96     61.89 o
  -4   6  17       11.26       43.29     42.06 o
  -3   6  17       71.03       78.07     31.99 o
  -2   6  17       14.52      -29.37     29.37 o
  -1   6  17        8.21        7.53     26.47 o
   0   6  17        4.40       43.09     25.48 o
   1   6  17        3.90       36.92     37.84 o
   2   6  17        6.70       20.79     39.19 o
   3   6  17      119.58       99.52     53.70 o
   4   6  17       72.58       48.92     43.69 o
   5   6  17       37.70      -31.14     37.83 o
   6   6  17       19.69       32.86     35.39 o
   7   6  17       77.09       69.23     46.60 o
  -5   7  17      333.26      245.55     65.99 o
  -4   7  17        5.85      -26.23     35.05 o
  -3   7  17        6.49       20.80     23.07 o
  -2   7  17       80.15       56.15     30.55 o
  -1   7  17      385.08      314.14     34.89 o
   0   7  17      306.51      288.11     38.63 o
   1   7  17       26.60       35.26     34.69 o
   2   7  17        2.02      -25.66     39.56 o
   3   7  17      350.41      304.20     75.60 o
   4   7  17       71.86       19.46     36.13 o
   5   7  17       83.64       17.43     30.53 o
  -3   8  17        5.56       63.13     49.05 o
  -2   8  17      133.07      149.25     33.33 o
  -1   8  17       31.61       19.32     29.24 o
   0   8  17      419.82      479.43    121.59 o
   1   8  17       39.97       33.24     29.75 o
   2   8  17      603.59      476.84     72.24 o
   3   8  17       94.14       84.82     63.95 o
  -9   0  18        1.09       19.47     43.22 o
  -8   0  18      189.24      147.13     34.59 o
  -7   0  18      395.65      382.10     90.12 o
  -6   0  18       52.43       60.21     88.31 o
  -5   0  18       99.22      114.14     71.52 o
  -4   0  18      273.99       61.29    202.38 o
  -3   0  18     1112.03      959.60    205.23 o
  -2   0  18     1331.70     1397.99    242.33 o
  -1   0  18      836.13     1052.68    219.53 o
   0   0  18      279.81      277.19    146.16 o
   1   0  18     1511.84     1550.23    166.16 o
   2   0  18      491.44      594.68    120.84 o
   3   0  18      405.17      380.22     87.80 o
   4   0  18      262.65      337.32    104.37 o
   5   0  18     1613.90     1783.26    150.67 o
   6   0  18      576.94      683.42    100.17 o
   7   0  18      289.44      317.81    111.10 o
   8   0  18      346.33      344.96     88.02 o
   9   0  18      314.78      308.00    116.73 o
  -9   1  18        0.89       39.62     33.22 o
  -8   1  18      368.29      254.55     37.05 o
  -7   1  18        4.94       56.27     38.04 o
  -6   1  18      143.18      100.88     40.26 o
  -5   1  18       27.88       39.65     40.19 o
  -4   1  18      195.08      182.70     48.73 o
  -3   1  18      180.58      143.29    125.37 o
  -2   1  18     1632.48     1707.77    151.96 o
  -1   1  18       19.90       81.53     50.97 o
   0   1  18      200.83      199.80     57.52 o
   1   1  18        7.56       29.40     59.20 o
   2   1  18      397.81      350.57     65.84 o
   3   1  18       87.70       84.79     37.25 o
   4   1  18      172.76      263.86     41.86 o
   5   1  18      126.14       56.43     41.36 o
   6   1  18       17.65       21.16     33.82 o
   7   1  18        2.09       31.77     62.20 o
   8   1  18       11.85       19.97     41.33 o
   9   1  18       45.07       95.79     61.63 o
  -8   2  18      127.05      102.86     43.02 o
  -7   2  18      116.55      118.42     35.42 o
  -6   2  18       35.17       81.46     43.83 o
  -5   2  18        0.76      -42.83     42.83 o
  -4   2  18      494.54      484.64     69.30 o
  -3   2  18      248.98      203.64     82.85 o
  -2   2  18       71.45      135.12     64.81 o
  -1   2  18      219.74      394.66     79.83 o
   0   2  18       39.31       10.22     46.01 o
   1   2  18      211.40      242.13     46.60 o
   2   2  18      137.30      151.02     43.34 o
   3   2  18        0.80       51.53     38.23 o
   4   2  18      406.82      447.28     63.00 o
   5   2  18      248.80      190.78     44.67 o
   6   2  18      252.93      270.62     81.80 o
   7   2  18        0.04      -12.51     33.86 o
   8   2  18       35.72      103.60     40.10 o
  -8   3  18      218.35      192.43     44.63 o
  -7   3  18      104.19       35.93     41.35 o
  -6   3  18      663.30      722.65     80.50 o
  -5   3  18      232.29      258.33     60.69 o
  -4   3  18      212.69      187.58     64.92 o
  -3   3  18      208.89      198.14     55.94 o
  -2   3  18      104.35      132.48     64.66 o
  -1   3  18      183.86      213.49    138.13 o
   0   3  18      448.73      407.89     67.24 o
   1   3  18      130.22      143.54     56.65 o
   2   3  18      126.55      155.14     49.39 o
   3   3  18       15.44       34.67     31.99 o
   4   3  18      126.45       85.75     37.49 o
   5   3  18       36.93       23.96     35.38 o
   6   3  18      434.49      469.44     50.39 o
   7   3  18      188.96      231.20     82.34 o
   8   3  18      108.60      142.49     45.84 o
  -7   4  18       36.28        0.88     45.21 o
  -6   4  18       11.06       36.50     49.38 o
  -5   4  18      291.85      285.66     89.41 o
  -4   4  18       63.79      105.32     60.07 o
  -3   4  18       34.64       55.82     51.41 o
  -2   4  18       16.23       55.46     60.82 o
  -1   4  18      902.98      892.26    106.21 o
   0   4  18      252.18      325.16     64.83 o
   1   4  18        4.63       -1.14     44.81 o
   2   4  18       33.23       19.58     46.01 o
   3   4  18      233.82      238.06     48.03 o
   4   4  18      334.90      338.07     48.62 o
   5   4  18       11.38      -31.39     43.51 o
   6   4  18       42.28       50.50     37.88 o
   7   4  18      499.77      400.79     71.83 o
  -6   5  18       60.70       89.40     75.74 o
  -5   5  18       98.59       99.51     72.74 o
  -4   5  18       63.18      113.22     52.06 o
  -3   5  18       17.74      -30.32     57.90 o
  -2   5  18       77.22      104.13     48.52 o
  -1   5  18       16.58       34.77     51.54 o
   0   5  18       74.20       76.17     38.54 o
   1   5  18        2.93      101.17     44.55 o
   2   5  18       31.76       43.81     61.33 o
   3   5  18       11.07      -26.16     43.14 o
   4   5  18       45.14       54.18     45.24 o
   5   5  18       24.82       75.06     48.72 o
   6   5  18       26.70       36.99     38.12 o
  -5   6  18      681.40      774.23    141.54 o
  -4   6  18       68.84      146.89     53.55 o
  -3   6  18      256.36      234.65     45.14 o
  -2   6  18       55.42       28.62     47.95 o
  -1   6  18      841.85     1052.19    209.98 o
   0   6  18      164.36      123.36     41.00 o
   1   6  18      364.70      368.65     58.03 o
   2   6  18       95.93        2.75     49.52 o
   3   6  18      376.14      362.42     83.55 o
   4   6  18      444.35      366.02     50.36 o
   5   6  18       55.57       49.91     34.85 o
  -3   7  18       23.76       42.87     36.73 o
  -2   7  18       47.98      -17.50     38.82 o
  -1   7  18       10.79      -50.47     62.68 o
   0   7  18      429.70      385.30     57.34 o
   1   7  18        8.42       13.25     44.63 o
   2   7  18      408.86      298.39     90.90 o
   3   7  18       76.55       27.00     53.23 o
  -7   1  19      310.14      316.11     53.76 o
  -6   1  19        7.25       81.62     45.20 o
  -5   1  19        2.28       23.42     43.62 o
  -4   1  19        6.28       63.93     73.69 o
  -3   1  19     1209.29     1213.22    131.49 o
  -2   1  19      104.01       18.57     65.65 o
  -1   1  19        2.93       -6.80     80.22 o
   0   1  19       46.39       84.07    103.83 o
   1   1  19      471.58      574.24    121.02 o
   2   1  19      185.14      208.13     57.71 o
   3   1  19      150.06       77.43     45.97 o
   4   1  19        5.06      -14.60     48.57 o
   5   1  19     1265.44     1312.20     88.31 o
   6   1  19      336.51      354.72     55.81 o
   7   1  19      162.34      261.25     57.21 o
  -7   2  19       63.68       21.47     43.39 o
  -6   2  19      439.24      365.21     74.69 o
  -5   2  19      120.60      164.76     60.52 o
  -4   2  19      454.78      492.34     74.91 o
  -3   2  19        4.83       89.37     64.72 o
  -2   2  19      865.72      929.36     93.64 o
  -1   2  19       75.69       33.58     61.26 o
   0   2  19      424.29      337.02     68.79 o
   1   2  19      144.26      143.02     50.19 o
   2   2  19       66.49        5.22     49.35 o
   3   2  19      213.46      152.08     40.52 o
   4   2  19      426.64      492.31     79.36 o
   5   2  19      105.90      105.34     54.54 o
   6   2  19        3.51       39.92     40.80 o
   7   2  19       18.41      -17.58     45.20 o
  -6   3  19       33.37      -18.02     44.47 o
  -5   3  19       88.20       79.98     52.23 o
  -4   3  19      204.16      161.25     51.60 o
  -3   3  19      214.26      257.76     64.00 o
  -2   3  19       37.80       84.46     66.13 o
  -1   3  19      115.38       98.50     66.83 o
   0   3  19        9.07      -33.50     55.21 o
   1   3  19      216.95      108.79     43.51 o
   2   3  19       71.86        5.55     50.78 o
   3   3  19      281.36      277.36     60.36 o
   4   3  19      100.47      167.43     41.73 o
   5   3  19       33.05       66.92     37.40 o
   6   3  19      150.16      156.29     52.89 o
  -5   4  19      361.13      316.29     65.86 o
  -4   4  19       95.56       46.90     61.56 o
  -3   4  19      128.73       93.94     55.94 o
  -2   4  19       13.38       68.07     63.78 o
  -1   4  19        0.99      -41.26     41.26 o
   0   4  19       80.36      126.29     58.52 o
   1   4  19       32.75       -1.41     50.10 o
   2   4  19       22.93       52.00     41.57 o
   3   4  19       20.96       24.86     36.41 o
   4   4  19        5.21      -52.12     52.12 o
   5   4  19       93.50       61.07     37.10 o
  -4   5  19       78.05       93.63     67.32 o
  -3   5  19      137.88      202.42     72.28 o
  -2   5  19       44.07       48.54     52.24 o
  -1   5  19      800.80      857.95     79.12 o
   0   5  19      208.71      212.11     56.29 o
   1   5  19       62.09       95.19     48.87 o
   2   5  19       45.01      138.09     52.13 o
   3   5  19      314.46      266.13     47.15 o
   4   5  19      170.04      105.12     50.22 o
  -2   6  19       75.84       88.58     68.05 o
  -1   6  19       18.87       -7.80     50.33 o
   0   6  19       52.19       13.35     44.87 o
   1   6  19        1.46      -29.75     64.70 o
   2   6  19       65.74       30.04     46.00 o
  -5   0  20       91.53      111.68    148.78 o
  -4   0  20      164.20       90.93     85.89 o
  -3   0  20      242.85      252.05    100.09 o
  -2   0  20     1793.52     1581.54    185.41 o
  -1   0  20       77.02      124.30     87.38 o
   0   0  20       32.61      -32.99    130.37 o
   1   0  20      641.39      613.44    204.76 o
   2   0  20      128.84      137.45     59.88 o
   3   0  20      226.92      201.27     63.76 o
   4   0  20       21.11       55.98     64.98 o
   5   0  20      782.37      813.20    131.40 o
  -5   1  20        1.69       62.36     70.56 o
  -4   1  20        9.80      -67.49     70.18 o
  -3   1  20      296.99      247.67     84.29 o
  -2   1  20      224.53      243.86    111.54 o
  -1   1  20       79.82       23.23     65.77 o
   0   1  20       27.91       36.81     56.13 o
   1   1  20      104.19       54.27     44.62 o
   2   1  20      103.53      100.42     43.52 o
   3   1  20      224.73       77.16     47.59 o
   4   1  20       13.05       18.66     45.99 o
   5   1  20       59.75       19.52     46.99 o
  -5   2  20        6.05       78.19     67.90 o
  -4   2  20       87.08      115.50     75.26 o
  -3   2  20      262.70      259.40     69.62 o
  -2   2  20       57.77      171.37     76.54 o
  -1   2  20        8.13      -28.69    100.46 o
   0   2  20        0.20      -38.29     92.08 o
   1   2  20      222.22      216.15     72.46 o
   2   2  20      297.50      202.15     53.10 o
   3   2  20        5.04       -5.06     46.06 o
   4   2  20      129.38      139.46     53.31 o
   5   2  20      468.63      407.22     60.89 o
  -4   3  20      266.79      170.45     57.91 o
  -3   3  20        8.00       14.69     63.15 o
  -2   3  20      273.78      121.41     84.90 o
  -1   3  20       98.48       28.20     54.40 o
   0   3  20      279.46      221.52     57.58 o
   1   3  20      186.89      126.99     53.69 o
   2   3  20      153.58      144.81     55.49 o
   3   3  20       67.06      108.44     46.43 o
   4   3  20        7.49       22.51     44.24 o
  -2   4  20       11.67      -57.47     57.47 o
  -1   4  20      127.54      137.47     52.86 o
   0   4  20       53.93       62.63     48.97 o
   1   4  20       21.84       22.82     55.46 o
   2   4  20        0.22       39.96     58.87 o
  -1   1  21       63.15      106.31     67.33 o
   0   1  21       18.72       31.56     70.19 o
   1   1  21      262.82      188.53     72.62 o
 
